# Supplementary material for: Angiotensin II Alters Mitochondrial Membrane Potential and Lipid Metabolism in Rat Colonic Epithelial Cells
Source: Biomolecules. 2024 Aug 9;14(8):974. doi: 10.3390/biom14080974 (PMC11353208; doi:10.3390/biom14080974)
Supplement: Supplementary file 1 [file biomolecules-14-00974-s001.zip]

Archive with 3 entries (3 files):
- Supplemental  Data S1.xlsx
- Supplemental Figures.docx
- Supplemental Table.docx
