# Supplementary material for: Angiotensin II Alters Mitochondrial Membrane Potential and Lipid Metabolism in Rat Colonic Epithelial Cells
Source: Biomolecules. 2024 Aug 9;14(8):974. doi: 10.3390/biom14080974 (PMC11353208; doi:10.3390/biom14080974)
Supplement: Supplementary file 1 [file biomolecules-14-00974-s001.zip › Supplemental Data S1.xlsx]

## Sheet: Article Info
Title: Angiotensin II alters Mitochondrial Membrane Potential and Lipid Metabolism in Rat Colonic Epithelial Cells
Journal Name: Biomolecules
Authors: Darby D. Toth 1,#, Christopher L. Souder II 1,#, Sarah Patuel 1, Cole D. English 1, Isaac Konig 1,4, Emma Ivantsova 1, Wendy Malphurs 1, Jackie Watkins 1, Kaylie Anne-Costa 1, John A. Bowden 1, Jasenka Zubcevic 5, Christopher J. Martyniuk 1,2,3,*
1. Department of Physiological Sciences and Center for Environmental and Human Toxicology, College of Veterinary Medicine, University of Florida, Gainesville, Florida 32611, USA
2. University of Florida Genetics Institute, University of Florida, Gainesville, FL 32611, USA
3. Interdisciplinary Program in Biomedical Sciences, Neuroscience, University of Florida, Gainesville, FL 32611, USA
4. Department of Chemistry, Federal University of Lavras (UFLA), Minas Gerais, Brazil
5. Center for Hypertension and Precision Medicine, Department of Physiology and Pharmacology, The University of Toledo College of Medicine and Life Sciences, Block Health Science Bldg, 3000 Arlington Ave, Toledo, OH, 43614, USA
* Correspondence: cmartyn@ufl.edu (2187 Mowry Rd. Bldg 471, PO Box 110885, University of Florida)
# Authors contributed equally

## Sheet: Lipid abundance - corr protein
Sample	M1	M2	M3	M4	L1	L2	L3	L4	L5	H1	H2	H3	H4
Treatment	Media	Media	Media	Media	1 nM ANG II	1 nM ANG II	1 nM ANG II	1 nM ANG II	1 nM ANG II	100 nM ANG II	100 nM ANG II	100 nM ANG II	100 nM ANG II
CE(18:4)	32.555	31.1471	36.9934	30.0115	33.357	63.7371	38.463	13.6009	33.9271	17.2835	58.774	35.8634	41.0542
CE(18:3)	142.329	150.059	150.971	123.961	157.113	311.924	166.554	53.9434	184.664	70.8515	266.764	195.978	164.574
Cer-NS(d18:1/40:2)	4.92881	8.31741	7.76446	9.18776	5.19815	18.5791	10.2393	3.86285	5.49945	5.72827	8.88672	3.19968	12.1839
Cholesterol	98.2427	118.594	131.901	142.048	118.455	184.523	125.431	48.3437	127.694	54.8541	193.718	120.921	148.664
CE(20:3)	2.64808	3.97794	5.26721	0.811566	3.19667	2.70711	1.24201	1.22774	1.46879	2.18213	4.87011	1.30858	5.08714
CE(18:1)	42.9143	42.5618	45.3862	49.4995	36.8926	72.1825	56.5133	15.889	47.0363	22.5953	69.3045	50.1963	46.4351
CE(20:2)	9.95038	14.9175	13.4221	13.2293	8.96045	30.9197	16.5979	4.95554	18.6141	5.12509	24.9498	18.6441	13.4005
CE(16:0)	7.21264	6.27241	4.27741	4.46775	4.07217	11.5753	7.48464	1.28199	7.38957	2.10879	6.6316	8.29905	5.43669
CE(22:3)	7.49471	14.2038	9.91627	10.9027	9.35621	23.194	19.7976	4.43581	17.9528	3.93114	25.9001	16.0892	12.8294
CE(20:1)	5.10869	8.25637	5.46854	5.34549	3.40648	14.5594	8.30527	1.98024	9.54186	2.29267	15.1643	6.65372	4.58823
CE(22:2)	1.65812	3.66087	2.69201	2.43164	1.32957	6.20711	4.21372	0.804352	4.79661	1.05985	6.91123	3.18265	2.46096
CE(22:1)	2.18588	4.58126	2.63546	2.46016	2.17994	6.10792	4.58461	0.907885	3.93345	1.0239	8.17157	3.02034	2.78075
CE(24:1)	6.04236	13.6326	9.15314	8.77726	5.93236	21.4032	14.4194	3.35003	11.8805	3.71929	24.5551	14.5226	8.97509
Cer-NS(d18:1/16:2)	0.920239	1.63875	1.89293	1.7337	0.681502	2.71405	1.81153	0.850663	2.0891	0.596415	2.56625	1.61028	2.09216
PEG(n=13_NH4	36.8669	18.5939	119.703	73.0548	71.9424	86.1287	91.4781	14.0347	64.5383	18.9529	221.433	271.295	58.9625
DG(16:0_18:4)	0.0185862	0.01432	0.0214353	0.0175429	0.0289276	0.0266519	0.0172753	0.0101494	0.0225023	0.00597541	0.0266057	0.0216813	0.0155336
DG(14:0_16:1)	0.105697	0.115018	0.179782	0.193573	0.158492	0.20815	0.132883	0.0976224	0.125629	0.0730462	0.216225	0.142418	0.267896
DG(16:1_20:4)	0.0331172	0.0139408	0.018336	0.0154879	0.0192195	0.0186817	0.0171077	0.0134253	0.0144032	0.0125595	0.0176934	0.0145151	0.0277895
DG(16:1_16:1)	0.08268	0.155031	0.201318	0.147276	0.167675	0.245677	0.168363	0.0858949	0.101754	0.109061	0.231324	0.156221	0.225312
DG(16:0_20:5)	0.0599765	0.0285611	0.0469729	0.0352936	0.063329	0.0494936	0.0341815	0.0269757	0.0324005	0.0305284	0.0432083	0.0326916	0.0822312
DG(18:1_20:5)	0.0888629	0.044264	0.0590959	0.0621887	0.0886309	0.081825	0.0671062	0.0485631	0.0690609	0.0427266	0.0629939	0.0527346	0.111873
DG(16:0_18:3)	0.506714	0.393468	0.462295	0.411293	0.583889	0.69599	0.436593	0.325362	0.470744	0.23255	0.622552	0.387796	0.822627
DG(18:1_18:3)	0.710457	0.28896	0.311933	0.233996	0.315363	0.166503	0.36198	0.231267	0.372285	0.0360203	0.173457	0.307919	0.58425
DG(15:0_18:2)	0.0377932	0.0377803	0.0452703	0.0431912	0.0455152	0.0658852	0.0473797	0.0303791	0.0516868	0.0073039	0.0698669	0.0395674	0.0752003
DG(16:0_22:6)	0.0205982	0.0114175	0.0165336	0.00859373	0.0225384	0.0143788	0.0134143	0.0110818	0.0150833	0.00740213	0.0172217	0.0135288	0.0307643
DG(18:1_22:6)	0.00330646	0.00268777	0.00581415	0.00356371	0.0092833	0.00476501	0.0042567	0.00465872	0.00401527	0.00336748	0.00651993	0.00574426	0.0136647
DG(17:1_18:2)	0.00157039	0.00168222	0.000567706	0.00137979	0.00295212	0.00184266	0.00236763	0.00162055	0.00279732	0.00219416	0.00441428	0.00293188	0
PA(18:1_18:1)	0.0843346	0.106977	0.0526753	0.138992	0.117189	0.184467	0.120413	0.0682614	0.12315	0.0653378	0.178978	0.0800997	0.202069
DG(16:0_20:4)	1.06147	0.539687	0.549182	0.471306	0.130277	0.310029	0.333449	0.387182	0.354514	0.345926	0.114636	0.266517	0.573665
PI(18:0_22:3)	0.595494	0.565153	0.535743	2.20991	0.840457	1.51624	1.11168	0.564772	1.03264	0.504407	2.19895	0.705867	1.71351
PA(17:0_18:1)	0.00145858	0.00356615	0.000171648	0.00863949	0.0038842	0.00477801	0.00555395	0.00169643	0.00317723	0.00246047	0.00899219	0.00370063	0.00745337
DG(14:0_16:0)	0.574707	0.446037	0.656212	0.626903	0.645735	1.08065	0.505956	0.36079	0.579799	0.317415	0.880878	0.533904	1.06392
DG(18:1_20:4)	0.787783	0.653337	0.587109	0.484937	0.972983	0.89022	0.749395	0.414206	0.803541	0.424302	0.781534	0.627212	1.03219
MLCL(16:1_16:1_18:2)	0.0117726	0.0148154	0.003662	0.038006	0.017097	0.0323863	0.0289114	0.0101261	0.0171958	0.00924777	0.0471451	0.0167586	0.0309211
DG(16:0_16:1)	4.51328	3.86699	5.51996	5.18052	5.55197	7.78188	4.34684	3.30445	4.8251	2.70933	6.94739	4.18844	9.0577
Cer-NDS(d18:0/17:0)	0.00584678	0.0066874	0.00953095	0.00963178	0.0133114	0.0175859	0.0111467	0.00636048	0.0135646	0.00493959	0.0226412	0.00974916	0.0198411
CL(18:0_18:0_18:0_18:0)	0.25756	0.391694	0.466726	0.521368	0.522858	0.827689	0.456224	0.304093	0.595073	0.227347	0.819627	0.341245	0.797071
DG(16:1_18:1)	6.29545	5.42539	6.59176	6.07436	7.88094	6.05854	3.97068	4.39717	6.91597	3.80716	8.54782	5.58053	11.6975
DG(18:1_22:5)	0.0401373	0.0695169	0.089744	0.063511	0.102645	0.110369	0.0772802	0.0563935	0.0700957	0.0496423	0.0346624	0.0747044	0.11706
CL(18:0_20:1_20:1_20:2)	1.90033	3.08719	3.26581	3.82163	3.74967	6.18249	3.49182	2.21248	4.56537	1.66402	6.30408	2.57404	5.99737
Cer-NS(d18:1/18:0)	0.711771	1.28428	0.90903	1.03626	1.49824	2.43528	1.57668	0.608067	1.61717	0.545364	3.03171	1.28295	1.82183
PI(20:0_20:3)	0.0184091	0.011811	0.0123088	0.0627207	0.0170569	0.0336806	0.0237564	0.0155486	0.0221128	0.0137262	0.0387685	0.0162046	0.0382086
PA(18:0_20:3)	0.227959	0.285246	0.0820173	0.595364	0.341461	0.34655	0.354767	0.147719	0.244602	0.134578	0.248013	0.258634	0.616817
CL(18:0_20:1_20:1_20:1)	1.93363	3.45419	3.21821	3.7505	4.03512	6.59538	3.9344	2.42718	4.71793	1.81472	6.87633	2.80874	6.7356
SM(d18:2/24:1)	25.2998	33.9152	39.1929	37.8343	33.1426	68.9141	34.6856	23.8519	42.2476	15.7678	59.4598	31.5061	60.8995
DG(16:0_18:2)	1.11408	0.818075	1.25629	1.1353	1.15785	1.63756	0.916633	0.648542	1.03021	0.6891	1.42916	0.881902	1.68438
HexCer-NS(d18:1/22:1)	0.14128	0.305101	0.283684	0.268651	0.349021	0.596508	0.399088	0.184315	0.490239	0.133549	0.73099	0.287227	0.563633
Cer-NS(d18:2/20:0)	0.752576	1.34541	0.987643	1.23148	1.86819	2.62109	1.72575	0.736543	1.74241	0.507537	3.33303	1.37358	2.23304
DG(18:0_20:5)	0.713756	0.475188	0.340829	0.396997	0.693842	0.556421	0.569251	0.22945	0.564957	0.285948	0.427551	0.542316	0.684948
PI(18:0_22:2)	0.0657741	0.0483347	0.0573524	0.297061	0.107671	0.147752	0.129809	0.0680802	0.105995	0.0596464	0.26554	0.069918	0.209454
HexCer-NS(d18:1/20:0)	0.192868	0.33952	0.387643	0.377524	0.496327	0.679208	0.418175	0.253661	0.51127	0.181727	0.833446	0.305767	0.742749
DG(18:1_18:2)	2.43601	1.97757	2.28325	2.04708	2.71921	3.62254	2.26416	1.3097	2.34917	1.37955	3.25016	2.16705	3.49775
Cer-NS(d18:2/22:1)	0.32652	0.702245	0.458188	0.19667	0.315954	1.28383	0.878538	0.313358	0.370473	0.231285	1.55119	0.696792	0.350499
DG(15:0_18:1)	0.372468	0.361045	0.502157	0.460435	0.427523	0.767768	0.399802	0.24179	0.416029	0.230934	0.679118	0.372248	0.675992
PA(18:0_18:1)	0.255807	0.342023	0.226303	0.715734	0.443229	0.603481	0.460176	0.277244	0.414171	0.236697	0.715435	0.299683	0.821406
DG(17:0_20:4)	0.0269496	0.0211832	0.010824	0.0109909	0.0256176	0.0303109	0.0253132	0.00704044	0.0250595	0.00842545	0.0203244	0.0225758	0.0237042
DG(17:1_18:1)	0.421655	0.393592	0.536825	0.306101	0.601059	0.743875	0.542653	0.303584	0.567506	0.304637	0.699705	0.422085	0.561024
HexCer-NS(d18:2/24:1)	0.27623	0.489788	0.540822	0.550468	0.650688	0.937024	0.563846	0.358673	0.688433	0.235119	0.982758	0.410683	1.086
Cer-NDS(d18:0/18:0)	0.00163336	0.00553888	0.00428987	0.00447967	0.00587925	0.0120836	0.00589938	0.00364786	0.00609057	0.0017659	0.0151604	0.00479646	0.00936523
MLCL(16:1_18:1_16:1)	0.0648878	0.10135	0.0490012	0.180655	0.0875847	0.172304	0.148387	0.0518106	0.144332	0.0427973	0.276551	0.104282	0.176024
Co(Q7)	0.0735769	0.079918	0.0789087	0.0815104	0.0855184	0.163073	0.0825169	0.0462592	0.0926155	0.0349239	0.14989	0.0851968	0.12848
Cer-NS(d18:2/24:2)	0.732283	1.41839	0.932914	1.32205	1.95965	2.72377	1.79063	0.802449	1.87398	0.564641	3.48821	1.43816	2.64467
MLCL(16:1_18:2_18:1)	0.0272459	0.0401755	0.0587131	0.0728785	0.0434294	0.0537972	0.0521654	0.0236916	0.0462121	0.0218152	0.0912001	0.0348238	0.0826131
CL(18:0_18:0_18:1_20:1)	0.000935365	0.0197093	0.0198955	0.0226757	0.0227975	0.0387767	0.0228765	0.0127642	0.0284842	0.0105738	0.0404033	0.0154948	0.0337725
DG(16:0_17:1)	0.0136106	0.0114048	0.0143351	0.0144903	0.0127514	0.0232822	0.0110674	0.00754788	0.013489	0.0063955	0.0213631	0.0127584	0.0196348
HexCer-NS(d18:2/22:0)	0.216922	0.368066	0.410788	0.416332	0.478784	0.683888	0.426219	0.267328	0.524357	0.175706	0.766416	0.308302	0.777711
HexCer-NS(d20:3/22:0)	0.171914	0.279817	0.325036	0.330273	0.469263	0.521764	0.334025	0.212626	0.418931	0.139918	0.600069	0.250864	0.63325
DG(16:0_20:3)	2.09072	1.69414	1.34033	1.4499	1.92705	2.68269	2.07674	0.563069	1.98225	0.876399	2.10879	1.80679	1.94671
Cer-NDS(d18:0/20:1)	0.0113891	0.00415339	0.00993143	0.0053267	0.0105958	0.0182447	0.00693054	0.00568773	0.010319	0.0055483	0.0210478	0.00798797	0.0169135
Cer-NS(d18:1/19:0)	0.00195124	0.00327766	0.0021536	0.00200435	0.00386891	0.00550645	0.00477012	0.00108454	0.00371442	0.00158031	0.0076238	0.00312628	0.00521206
DG(18:1_20:3)	2.66151	2.38459	1.78353	1.66192	2.9526	3.61868	3.20522	1.19795	3.04653	1.3892	3.18643	3.02542	3.40762
CL(18:0_18:0_18:1_18:1)	0.000195767	0.000200843	0.000168269	0.000591592	0.000205743	0.000330632	0	0.000144774	0.000349313	0.000107805	0	0.000409076	0.00024076
MLCL(18:1_18:2_16:1)	0.0685963	0.0886885	0.0707845	0.226719	0.109645	0.174333	0.138596	0.0654997	0.122636	0.0478563	0.262248	0.0822918	0.210274
DG(18:0_22:6)	0.0168149	0.00582612	0.0122727	0.00976654	0.0119261	0.0103381	0.00867811	0.00881189	0.0126496	0.00609232	0.0111432	0.0091093	0.0243606
Cer-NS(d18:3/24:1)	0.0115646	0.00922598	0.0134977	0.0148681	0.026105	0.0342355	0.0201671	0.00703503	0.0134019	0.00357948	0.021072	0.0103257	0.0287133
DG(18:1_22:4)	0.142041	0.132652	0.110795	0.104937	0.152121	0.231995	0.156194	0.0646477	0.155913	0.0774003	0.18353	0.149537	0.18045
SM(d21:0/18:1)	0.0908455	0.249821	0.190836	0.222572	0.215248	0.484023	0.337313	0.121444	0.400233	0.0915343	0.657065	0.217346	0.349372
DG(18:0_18:3)	0.460912	0.530164	0.277704	0.323324	0.416584	0.644481	0.6805	0.162752	0.707989	0.177192	0.576121	0.653201	0.514479
SM(d23:0/20:3)	0.139532	0.322278	0.317452	0.355204	0.362648	0.634181	0.347207	0.205932	0.474406	0.113905	0.481331	0.262573	0.617904
Cer-NS(d18:2/23:1)	0.5213	0.828252	0.641068	0.67514	1.03561	1.5652	1.04245	0.447241	1.07013	0.338114	1.93232	0.846272	1.29775
CL(18:0_20:0_20:0_20:2)	0.871458	1.58149	1.66032	2.08583	1.98136	3.20452	1.88999	1.14164	2.42742	0.830775	3.77395	1.37976	3.24924
CL(18:0_18:0_18:0_20:2)	0.00185307	0.00628596	0.00571041	0.00672828	0.00686068	0.0122459	0.00729619	0.00380347	0.00887737	0.00274283	0.0130879	0.00491878	0.0106862
HexCer-NS(d18:1/23:1)	0.0463225	0.0677942	0.0654415	0.0626336	0.0480237	0.145171	0.0718544	0.0294923	0.0986856	0.0262684	0.130874	0.0787119	0.0823284
Cer-AS(d18:2/24:1)	0.00141361	0.00331992	0.00109426	0.00142834	0.00236301	0.0046255	0.0025078	0.00115238	0.00321357	0.00060654	0.00880945	0.00223349	0.00313194
MGDG(18:0_18:1)	0.00270902	0.00495262	0.0141074	0.0131183	0.0109847	0.00880165	0.00570623	0.00399377	0.00788337	0.00332821	0.0183447	0.00870972	0.0271825
Cer-NP(t18:0/24:2)	0.00731412	0.00964934	0.00825929	0.0102786	0.0142174	0.0173231	0.0121559	0.00468011	0.0134889	0.00381479	0.0266784	0.00972235	0.0177805
Cer-NS(d18:2/21:0)	0.0313468	0.0479137	0.0440708	0.0560908	0.0878483	0.118617	0.0934711	0.0294034	0.0864049	0.0238589	0.185628	0.0730548	0.105609
Cer-NS(d18:3/22:0)	0.020468	0.0407466	0.0362935	0.0345847	0.0217341	0.0258043	0.0144372	0.020953	0.0258345	0.0122777	0.0648937	0.0216604	0.0213658
MLCL(18:2_18:2_18:1)	0.0239661	0.0144292	0.0269274	0.0899549	0.0400593	0.05135	0.0379034	0.0243243	0.0319097	0.0116858	0.0748255	0.0259522	0.0871089
DG(16:0_16:0)	3.55896	3.44698	4.64535	4.61655	4.24198	7.14365	3.50779	2.51781	3.89205	2.25437	6.32086	3.91834	7.37792
DG(20:0_20:4)	0.0562922	0.0499111	0.0415682	0.0519818	0.0613336	0.0419214	0.0554096	0.0305672	0.0968607	0.0214344	0.0391507	0.0483157	0.0848156
Cer-AP(t20:1/22:0)	0.0105023	0.0222395	0.0170233	0.0178739	0.0296463	0.0412426	0.0338857	0.0107255	0.0313931	0.00673239	0.075401	0.0219122	0.040015
DG(18:0_20:4)	4.33808	3.73599	2.14754	2.84557	5.22167	4.05704	4.33514	1.58458	4.53774	1.94258	3.10512	3.8244	4.95175
Cer-NS(d18:1/24:2)	0.000394738	0.00173755	0.000655002	0.000580103	0.000612737	0.00288128	0.00119756	0.000646324	0.00107215	0.000537129	0.00164509	0.00233871	0.000660747
CL(18:0_18:0_20:0_20:0)	0.0544316	0.0892638	0.118754	0.130189	0.140437	0.171699	0.114122	0.0730018	0.149696	0.0531934	0.211604	0.0902505	0.201194
DG(16:0_18:1)	25.2824	26.0457	33.9587	33.802	33.3671	55.5891	27.7214	19.4706	29.403	16.6955	46.071	28.9458	56.303
DG(18:1_18:1)	24.1491	22.4388	25.1831	23.3145	27.9558	38.7221	24.6456	15.0957	26.2701	13.9108	35.9579	23.7516	40.8838
DG(18:0_22:5)	0.233289	0.189533	0.177324	0.0976511	0.18167	0.277377	0.218671	0.111827	0.224125	0.0494795	0.251586	0.205151	0.322142
Cer-NS(d18:1/22:1)	2.53444	4.72458	3.29855	3.2468	5.29846	8.90971	5.8325	2.25248	5.87756	1.88009	11.2002	4.72205	6.57143
Cer-BS(d18:1/24:1)	0.0234821	0.0188887	0.0210309	0.0121553	0.0171198	0.0307299	0.017979	0.00999851	0.013286	0.0126517	0.0218433	0.013182	0.0203103
Cer-NS(d17:2/22:0)	0.00809864	0.0105887	0.0100884	0.00478889	0.0125867	0.0220965	0.0122511	0.00460279	0.0100533	0.00474477	0.0165572	0.010513	0.019535
Cer-NS(d18:1/20:0)	1.06615	1.61708	1.39284	1.26516	1.90972	3.08338	1.87736	0.81507	1.79299	0.719934	3.5928	1.41811	2.55145
Cer-NS(d17:1/24:1)	0.0227935	0.0108917	0.0207307	0.0251056	0.0281134	0.0398929	0.017393	0.00946804	0.0170185	0.0112803	0.022504	0.0181076	0.0366541
DG(18:0_18:2)	1.51945	1.31608	1.34366	1.39119	1.54756	2.25823	1.46175	0.737371	1.60475	0.751265	1.89809	1.56801	2.22501
DG(16:0_17:0)	0.013994	0.00933658	0.0175393	0.0139395	0.0155869	0.00995852	0.0083055	0.00713923	0.0104401	0.00773777	0.019073	0.00892927	0.00992004
DG(17:0_20:3)	0.314667	0.29336	0.163699	0.187439	0.27274	0.364295	0.343798	0.095099	0.358338	0.115765	0.290465	0.332909	0.306809
MLCL(16:1_18:1_18:1)	0.179118	0.251094	0.0754957	0.604587	0.32275	0.240532	0.395567	0.0782925	0.372009	0.144945	0.741239	0.261454	0.61356
Cer-AS(d26:1/16:0)	0.00163208	0.00150191	0.002017	0.00156647	0.00209866	0.0033601	0.00202236	0.00124745	0.00253872	0.00109304	0.00410707	0.00223843	0.00297208
Cer-AP(t18:0/24:1)	0.0271561	0.00469602	0.00729726	0.00425941	0.00985855	0.0114566	0.00611439	0.00462395	0.00787844	0.00299152	0.00629248	0.00458019	0.0132677
Cer-NS(d18:2/24:1)	20.4384	31.2704	32.2034	32.7639	47.8406	58.2269	37.2561	21.0513	41.3572	15.8876	70.1358	31.3944	67.19
SM(d20:1/22:3)	0.0803473	0.131266	0.199836	0.0890959	0.156397	0.222397	0.143587	0.144402	0.202934	0.0586012	0.184165	0.0405667	0.295395
HexCer-NS(d18:1/24:1)	2.69151	5.21975	6.07631	6.18489	7.54147	10.1709	6.33789	4.03912	8.08699	2.76932	12.6601	4.65119	12.9176
MLCL(18:1_18:2_18:1)	0.110375	0.128864	0.0981518	0.393658	0.213009	0.2615	0.203078	0.109451	0.179388	0.0880671	0.391397	0.132979	0.390484
Cer-NS(d18:2/22:0)	4.71842	9.23971	8.52638	7.67964	12.0006	16.9376	11.148	5.18043	10.9175	3.82764	21.3922	9.18905	15.7774
DG(18:1_22:3)	0.361648	0.27429	0.243744	0.240624	0.323495	0.451671	0.314584	0.145503	0.316371	0.161665	0.406616	0.344318	0.408408
HexCer-NS(d18:1/22:0)	1.42336	2.44792	2.92821	2.74659	3.40002	4.93123	2.90577	1.91486	3.60862	1.34174	5.7551	2.23999	5.5015
DG(17:1_20:1)	0.252557	0.206931	0.170979	0.209365	0.181781	0.305283	0.178027	0.0922644	0.182905	0.0924206	0.27605	0.193465	0.336209
CL(18:0_20:0_20:0_20:0)	0.0704386	0.176877	0.185942	0.253358	0.207347	0.329755	0.203876	0.107254	0.279547	0.0803216	0.445176	0.140905	0.353723
DG(17:0_18:1)	0.227169	0.173558	0.221357	0.218455	0.208008	0.40077	0.183943	0.109415	0.199749	0.106259	0.347473	0.20588	0.32836
Cer-NDS(d18:0/22:1)	0.153913	0.392673	0.26778	0.26962	0.396625	0.580749	0.451171	0.197672	0.402108	0.122083	0.805774	0.286225	0.566079
Cer-NS(d20:3/24:1)	0.0839766	0.0915374	0.0699435	0.0702109	0.0829895	0.17856	0.0993365	0.0402532	0.104149	0.0426753	0.086185	0.112712	0.110335
Cer-NS(d18:2/26:2)	0.0611524	0.269635	0.130498	0.191711	0.351398	0.441986	0.324744	0.205189	0.175781	0.112577	0.953907	0.236277	0.644142
Cer-NDS(d18:0/20:0)	0.000768168	0.00229329	0.00247565	0.00272622	0.00279424	0.00459606	0.00212194	0.0017419	0.00289925	0.000890087	0.00635402	0.00200312	0.00650946
Cer-NP(t18:0/24:1)	0.00785291	0.0178844	0.0186855	0.0173299	0.0262979	0.0390296	0.021348	0.0116859	0.0246534	0.00812814	0.0471766	0.0156193	0.0402588
Cer-NS(d18:1/23:1)	0.914135	2.57499	1.84974	2.01249	3.1342	4.88328	3.23497	1.2362	3.26432	0.946481	6.55648	2.59005	4.27083
DG(17:0_20:2)	0.0836637	0.0303396	0.0284244	0.0293648	0.0357268	0.057175	0.0331187	0.0152497	0.0353137	0.0159569	0.0478552	0.0374811	0.0470883
HexCer-NS(d18:2/24:0)	0.303403	0.724749	0.777273	0.918781	0.923532	1.33173	0.881504	0.490653	1.10394	0.296824	1.70785	0.607889	1.66345
HexCer-NDS(d18:0/24:1)	0.0847501	0.0552823	0.0668756	0.0709839	0.0593475	0.115345	0.0554395	0.0364327	0.0685887	0.0334783	0.100208	0.0668598	0.113236
DG(18:0_22:4)	0.333112	0.197249	0.160525	0.137858	0.354174	0.411756	0.304778	0.0746598	0.23733	0.109388	0.290868	0.326876	0.304343
DG(18:0_20:3)	13.291	11.2879	6.73538	8.92501	15.4589	17.7368	12.9856	4.60649	13.019	6.10452	14.0397	16.8871	15.6641
Cer-AS(d26:1/15:0)	0.00155756	0.00759079	0.00808344	0.00659705	0.0113313	0.0122285	0.0144934	0.00436379	0.0102277	0.00175773	0.0279221	0.00798284	0.0212573
Cer-NS(d16:1/23:0)	0.0485751	0.0603322	0.044163	0.047486	0.0535878	0.125071	0.0597884	0.0244169	0.0600833	0.0277385	0.116225	0.0714442	0.0673846
HexCer-NDS(d18:0/22:0)	0.0553654	0.0435254	0.0520711	0.0533446	0.0441075	0.0938064	0.0420594	0.0265943	0.0503506	0.0248797	0.0764794	0.0525729	0.0872346
Cer-NS(d17:1/22:0)	0.119008	0.305965	0.224242	0.2541	0.401951	0.556339	0.41981	0.140377	0.392517	0.105636	0.860033	0.326856	0.517985
Cer-AS(d18:1/22:0)	0.00795915	0.0237035	0.0184462	0.0194801	0.0290554	0.0442803	0.03464	0.01033	0.0364526	0.00727403	0.0672856	0.0261713	0.0375009
Cer-NS(d18:2/25:1)	0.535379	1.15031	0.9858	1.13992	1.72408	2.10434	1.43924	0.626438	1.49215	0.435723	2.80478	1.22701	2.35191
Cer-AP(t18:0/23:0)	0.00263696	0.00414641	0.00472962	0.00490405	0.0071025	0.00845721	0.00460853	0.00316776	0.00654441	0.00161313	0.0108542	0.00421951	0.0120446
HexCer-AP(t18:0/24:0)	0.00261515	0.00512025	0.00557087	0.00646018	0.00596542	0.0104111	0.00571831	0.00357355	0.00747556	0.00273559	0.0117533	0.00445461	0.012239
HBMP(18:1_18:2_18:3)	0.00143871	0.00587472	0.00418215	0.00481166	0.00620172	0.0094722	0.00875579	0.00283235	0.0058785	0.00193442	0.0239087	0.00459563	0.0113089
HBMP(16:1_18:1_16:1)	0.0274962	0.0269442	0.0117433	0.0232677	0.0117234	0.041752	0.01848	0.00903014	0.0312117	0.0114249	0.0399061	0.00710113	0.00998349
HBMP(16:1_16:1_18:1)	0.0302797	0.144783	0.120279	0.15218	0.185476	0.273421	0.181659	0.0683001	0.175196	0.0557744	0.503362	0.127394	0.328502
DG(18:1_20:1)	3.33047	3.24963	3.53787	3.52799	3.42766	6.12457	3.32369	1.86738	3.45183	1.84346	5.47071	3.7636	5.3971
DG(16:0_18:0)	1.77692	1.75142	2.10129	2.05293	1.7367	2.91392	1.34955	1.01505	1.69787	0.945773	2.66684	1.71081	3.10198
DG(18:1_20:0)	0.571311	0.681409	0.97172	1.02875	0.643326	1.18403	0.66	0.52877	0.88935	0.356351	1.1396	0.737337	1.48566
Cer-NS(d18:3/24:0)	0.0699872	0.0758912	0.0709079	0.0721921	0.0690963	0.14443	0.0720502	0.0358854	0.0779822	0.0364041	0.133144	0.0874602	0.107215
Cer-NS(d18:2/23:0)	1.03896	1.62653	1.50414	1.51688	2.53511	2.91198	1.96168	0.995788	1.93442	0.73022	3.70869	1.70027	2.66469
HexCer-NS(d18:1/23:0)	0.167338	0.301711	0.373572	0.337667	0.461828	0.602575	0.364678	0.245038	0.424777	0.159217	0.68646	0.277025	0.74349
Cer-NS(d19:2/24:1)	0.00672376	0.00983817	0.00854472	0.0102175	0.016006	0.0185509	0.0110004	0.00548515	0.0146849	0.00453467	0.0223796	0.0104302	0.0184578
MLCL(16:0_18:1_18:1)	0.055151	0.102281	0.0663475	0.217044	0.113688	0.152528	0.126926	0.0622158	0.103032	0.0490358	0.30284	0.126912	0.338671
DG(19:0_20:3)	0.353267	0.331872	0.210549	0.206639	0.349436	0.494166	0.375288	0.116646	0.318128	0.149818	0.405548	0.400023	0.39252
DG(18:0_18:1)	7.06256	5.84062	7.56862	5.95206	6.90597	12.7522	5.81549	3.66486	4.78154	3.56878	10.9934	6.88019	9.27843
SM(d18:0/18:0)	0.0105476	0.0103565	0.0173506	0.019982	0.0131167	0.0318393	0.0134265	0.00899382	0.0153069	0.00623799	0.0170834	0.0141719	0.0299631
MLCL(18:1_18:1_18:1)	0.0845051	0.135856	0.0804453	0.382459	0.180806	0.253287	0.216652	0.0962189	0.220589	0.0765297	0.380941	0.140484	0.343585
HBMP(16:1_18:1_18:2)	0.0539944	0.222922	0.181183	0.192329	0.24893	0.407528	0.28728	0.118232	0.260116	0.0604015	0.634529	0.186136	0.410425
Cer-AS(d18:2/24:0)	0.0170904	0.0428517	0.0294797	0.0225923	0.0458792	0.0753941	0.0484234	0.0186801	0.0425159	0.0134991	0.0807055	0.0418062	0.0545054
MLCL(16:0_16:0_20:2)	0.0330353	0.0331043	0.0173391	0.140044	0.0454775	0.0961731	0.0654171	0.0318574	0.069226	0.0272684	0.0600965	0.0465918	0.125566
DG(18:1_22:2)	0.316715	0.249404	0.26424	0.245839	0.270619	0.449933	0.26098	0.148803	0.302801	0.155509	0.402677	0.322389	0.430809
Co(Q8)	2.78472	3.72952	3.23329	3.23865	3.23942	7.97629	3.93734	1.58623	4.12894	1.44824	6.575	3.97862	4.573
DG(18:0_20:2)	1.72991	1.23214	1.12902	1.14727	1.3687	2.15145	1.13002	0.580318	1.48998	0.668282	2.1955	1.28069	1.97929
Cer-NS(d18:1/24:1)	17.6404	31.2009	25.3699	29.3553	43.7588	59.1329	38.7932	17.5259	39.0963	14.376	79.0411	31.5832	57.4702
Cer-NDS(d16:0/23:0)	0.00118186	0.000860877	0.00165741	0.00425602	0.00225161	0.00494125	0.000601025	0.00134636	0.00309682	0.00079596	0.00217083	0.000410054	0.00356931
Cer-NDS(d18:0/23:1)	0.00392479	0.00636648	0.0078156	0.00680316	0.00778629	0.00758107	0.00556178	0.00323783	0.00733717	0.00304016	0.0178595	0.00660451	0.0179944
Cer-NS(d18:1/22:0)	4.10933	7.9308	7.05532	7.13864	10.6002	15.3859	9.64821	4.71477	9.48244	3.58265	19.5997	7.5971	14.3315
Cer-AS(d25:1/16:0)	0.561227	1.35097	1.15586	1.27573	1.59119	2.59831	1.90865	0.734984	1.89395	0.482078	3.71923	1.34263	2.55266
HexCer-NS(d18:1/26:1)	0.0424468	0.085775	0.0963701	0.100678	0.112342	0.167466	0.105762	0.0634162	0.137683	0.0417284	0.214899	0.0776686	0.202622
Cer-NS(d18:2/26:1)	1.31828	2.71327	2.3499	2.57154	3.79147	5.01536	3.52917	1.58246	3.80325	1.12954	6.872	2.69749	5.62603
Cer-AS(d18:1/23:0)	0.0163003	0.0198111	0.021031	0.0161776	0.0264051	0.0386014	0.0181934	0.013718	0.0212936	0.0115536	0.028952	0.0170597	0.0332299
Cer-NS(d17:2/24:0)	7.76e-05	0.000228081	0.00238729	0.0020556	0.00035838	0.00241457	0.000261516	0.0010337	0.000322317	0.000560222	0.000208515	6.47e-05	0.00338777
HBMP(16:0_18:1_22:6)	0.000710028	0.00304397	0.00226233	0.00256942	0.00340658	0.005144	0.00339068	0.0014909	0.00436082	0.00101457	0.00851214	0.00186278	0.00551395
Cer-NS(d16:1/24:0)	0.0101383	0.0186309	0.0193107	0.0271968	0.0334611	0.0364424	0.0220423	0.0119309	0.0372135	0.0085044	0.0497177	0.0190933	0.0510031
DG(20:1_22:3)	0.0562847	0.038676	0.0274748	0.0315211	0.0581656	0.0592164	0.0466903	0.0161032	0.045402	0.0284478	0.0700446	0.0502064	0.0792869
Cer-AP(t18:0/24:0)	0.0203829	0.00983927	0.0168276	0.0130904	0.0457087	0.0345493	0.0262649	0.0125672	0.0591955	0.00370245	0.0456355	0.00882014	0.0385803
Cer-NS(d19:1/24:1)	0.0308377	0.0544506	0.0522652	0.0526853	0.0869552	0.10083	0.0652941	0.0348797	0.0677156	0.0249491	0.134261	0.0556015	0.124636
DG(17:1_22:1)	0.0388695	0.0289942	0.0352191	0.0326075	0.0353369	0.0595974	0.0320803	0.0188162	0.0341442	0.0174658	0.0529476	0.0344505	0.0542591
DG(18:0_22:3)	0.620596	0.345484	0.325735	0.334588	0.461329	0.551669	0.398893	0.189469	0.415859	0.208493	0.469879	0.450455	0.605317
DG(17:0_20:1)	0.039554	0.026438	0.0378957	0.0367474	0.0330886	0.0614656	0.0274301	0.0099013	0.0301264	0.0159528	0.0522417	0.0326167	0.0552689
HexCer-NS(d18:1/15:1)	0.000748077	0.000347503	0.000572493	0.000302219	0.0004693	0.00074118	0.000387369	0.000379805	0.000562167	0.000249171	0.000192546	0.000260327	0.00111904
HexCer-NS(d18:1/24:0)	0.0524607	0.108386	0.122985	0.131473	0.150554	0.211729	0.137687	0.0793626	0.165681	0.052578	0.289151	0.103033	0.259816
Cer-NS(d18:2/24:0)	7.68406	15.8583	13.7687	12.5434	22.0718	24.2467	16.3408	7.66121	20.142	5.68057	31.4656	13.5309	24.8898
HBMP(16:0_16:1_18:1)	0.0672958	0.16447	0.132266	0.177043	0.195245	0.295945	0.190456	0.0932656	0.232038	0.0727082	0.414693	0.134667	0.297994
HBMP(16:0_18:1_16:1)	0.022906	0.0174704	0.0170218	0.0188222	0.0141364	0.0326757	0.0158149	0.00936724	0.0204385	0.00904879	0.0315111	0.0168945	0.0246426
HBMP(18:1_18:2_20:3)	0.0337461	0.0862002	0.0688861	0.0838198	0.0745778	0.155599	0.101652	0.0443616	0.123772	0.034357	0.225328	0.0691621	0.146285
DG(20:3_22:1)	0.0296176	0.0144923	0.017662	0.0155765	0.0200218	0.028317	0.0141924	0.0101717	0.0125801	0.0105807	0.0223387	0.0153227	0.028819
DG(18:1_22:1)	0.723883	0.553156	0.66404	0.643608	0.721113	1.08374	0.552991	0.358383	0.622213	0.358329	0.964164	0.661654	1.07774
DG(20:4_24:1)	0.00288017	0.000799627	0.00111387	0.00145858	0.00198734	0.00182734	0.000545197	0.000474649	0.000573004	0.00080477	0.00166856	0.000880931	0.00204593
DG(20:2_22:1)	0.0960698	0.0456382	0.0547187	0.0511385	0.0582755	0.0291768	0.0459932	0.0300141	0.0491415	0.0291299	0.0777706	0.0520952	0.087728
DG(17:0_22:1)	0.00086679	0.000303959	0.000280675	0.000268736	0.000563152	0.000162689	3.98e-05	8.65e-05	0.000350225	0.00020441	6.96e-05	0.00041239	0.000138558
DG(18:2_22:0)	0.0116768	0.00791752	0.0102568	0.0110501	0.0110234	0.0165044	0.00852306	0.00556506	0.00936108	0.00530036	0.0143389	0.00961387	0.0165098
DG(16:1_22:0)	0.00496738	0.00345531	0.0043843	0.00443394	0.00339529	0.00452922	0.00311323	0.00254657	0.00417752	0.00144657	0.00492144	0.00335769	0.00599967
DG(15:0_24:1)	0.0104524	0.00824273	0.0107626	0.0130329	0.00898518	0.0211209	0.00806503	0.00548263	0.00994733	0.00572874	0.0139248	0.00804416	0.0158393
DG(16:0_24:1)	0.370682	0.159942	0.225828	0.249033	0.230613	0.375186	0.161897	0.121709	0.191879	0.115173	0.329677	0.20031	0.385458
DG(18:1_24:1)	0.559806	0.252348	0.315775	0.333612	0.342587	0.511438	0.259695	0.17593	0.308661	0.173117	0.452567	0.305409	0.533587
DG(18:1_22:0)	0.133676	0.0549302	0.0839649	0.0783488	0.0665372	0.118934	0.0651405	0.0444029	0.0594369	0.0340901	0.0839812	0.0769286	0.13522
DG(16:1_24:0)	0.0198858	0.0104034	0.0109464	0.014752	0.0109783	0.0214226	0.0127509	0.00663484	0.01351	0.0049117	0.0196842	0.0139677	0.0215207
DG(17:0_24:1)	0.0071113	0.00536689	0.0050994	0.00884767	0.00619912	0.0117692	0.00548626	0.00334149	0.00564795	0.00309078	0.0104444	0.00607581	0.0111446
DG(18:2_24:0)	0.0172554	0.0178994	0.0144601	0.0178524	0.0164018	0.0352613	0.0173988	0.00354657	0.0178005	0.0089571	0.022712	0.0181888	0.0208095
DG(17:1_24:0)	0.00794508	0.00464123	0.0048512	0.00690656	0.00440464	0.0107491	0.0057144	0.00245384	0.00812575	0.00231388	0.00853126	0.00625484	0.00859031
DG(18:0_24:1)	0.117193	0.0542377	0.0745398	0.110842	0.0768981	0.121034	0.0527481	0.0431123	0.0612233	0.0406328	0.108939	0.0661884	0.150884
DG(16:0_24:0)	0.0812721	0.0493355	0.0647734	0.080589	0.057543	0.0920915	0.0423085	0.0365937	0.0565528	0.0324466	0.0816373	0.0499327	0.111635
DG(18:1_24:0)	0.184626	0.118847	0.142106	0.163297	0.135495	0.245344	0.0653501	0.0744002	0.140611	0.0691666	0.114017	0.134066	0.238673
DG(18:2_26:0)	0.126371	0.0673477	0.0669918	0.0548889	0.0469005	0.29469	0.0809688	0.0630013	0.158034	0.0248714	0.268284	0.086108	0.0802486
DG(16:1_26:0)	0.0154082	0.014047	0.0113519	0.0131538	0.0119077	0.0259116	0.0167015	0.0062783	0.019203	0.00589068	0.0237663	0.0164098	0.0195066
DG(16:0_25:0)	0.00595198	0.00457967	0.00435567	0.00571454	0.00510186	0.00998438	0.00497759	0.00278385	0.00682044	0.00232963	0.00816928	0.00576031	0.0077235
DG(18:1_25:0)	0.012473	0.0134714	0.0103889	0.0129152	0.010576	0.028508	0.0161745	0.00554674	0.0165058	0.00607128	0.0235745	0.0148107	0.0165713
DG(16:0_26:0)	0.113195	0.123282	0.107714	0.10436	0.105789	0.267456	0.145398	0.0545623	0.142437	0.0561788	0.249711	0.134993	0.164305
DG(18:1_26:0)	0.675533	0.826419	0.648423	0.631835	0.632408	1.6692	0.905697	0.340585	0.937559	0.331266	1.6757	0.892471	1.12069
PEG(n=14_Na	0.02542	0.0566417	0.104581	0.0613613	0.0793788	0.12694	0.0620839	0.0393987	0.0550155	0.0621934	0.0886506	0.0548655	0.0896293
PEG(n=14_NH4	0.0613057	0.000320431	0.00286968	0.0015605	0.00286223	0.00170062	0.00336586	0.00448993	0.00387863	0.000464967	0.00268247	0.00693889	0.00101209
PEG(n=8_Na	0.243414	0.0199087	0.0419504	0.017786	0.0312922	0.0237394	0.0376555	0.039636	0.0258189	0.0329937	0.0198443	0.0370465	0.0123715
PEG(n=6_Na	0.256883	0.0223291	0.0544176	0.0259574	0.0462812	0.0387694	0.0483049	0.0446633	0.038587	0.0427142	0.0295097	0.0486462	0.0180306
PEG(n=9_Na	0.201558	0.00970444	0.0243794	0.0117695	0.0154004	0.0141597	0.025048	0.0261767	0.0148771	0.0215659	0.0128314	0.0237136	0.00712134
PEG(n=12_NH4	0.0313677	0.130251	0.033578	0.00708239	0.129624	0.0972662	0.103699	0.0140222	0.0922659	0.0176366	0.18131	0.381445	0.0113818
AcCar(3:0)	0.0239172	0.0204124	0.006667	0.00629494	0.0185255	0.00676048	0.0157645	0.00215113	0.0157298	0.013101	0.00911082	0.010744	0.00618364
PEG(n=3_Na	0.460578	0.0318845	0.036554	0.0145336	0.0303314	0.0240307	0.0592946	0.0372876	0.0166405	0.0458275	0.0354824	0.0358066	0.0222298
PEG(n=6_NH4	0.0334922	0.167982	0.0679019	0.0116228	0.275274	0.243109	0.126864	0.0267427	0.156297	0.040035	0.346955	0.617195	0.0241197
AcCar(2:0)	0.0690975	0.00663553	0.00516313	0.00427464	0.0105401	0.00996723	0.00761299	0.001148	0.0503812	0.00520518	0.00748015	0.0113917	0.00332372
AcCar(5:0)	0.0796447	0.00587264	0.0124252	0.00649141	0.013166	0.00905272	0.00589156	0.00295881	0.0405066	0.00883512	0.00308458	0.00676701	0.00462799
PEG(n=7_Na	0.114538	0.0747585	0.526316	0.162002	0.0742663	0.206101	0.0667524	0.172752	0.0923721	0.144315	0.243812	0.154517	0.447188
AcCar(4:0)	2.53988	0.00903467	0.0157615	0.00834135	0.168207	0.0083925	0.00698116	0.00622723	0.25396	0.0108628	0.0168179	0.00667226	0.0157316
PEG(n=13_Na	0.0318517	0.0122536	0.0145432	0.0106297	0.0115864	0.0123112	0.0102865	0.00882529	0.00876982	0.00882888	0.00854467	0.0283424	0.0107945
PEG(n=3_NH4	0.218314	0.279965	0.368489	0.309847	0.491371	1.14457	0.461542	0.343029	0.363031	0.529264	0.788116	0.566854	0.963283
OxLPC(22:5(OH))	0.00322172	0	0.00891419	0.00330056	0.0002	0	0.00011095	0.000100948	0	0.0115647	0.000527513	0.000131887	0.000314275
OxLPC(18:1(OH))	0.000277067	0.00156473	0.000315258	0.000257929	0.000833844	0.000203558	0.000632663	0	0.000301765	0.000604884	0.000218474	0.00156935	0.000132682
So(d16:1)	0.305337	0.254034	0.349861	0.256011	0.813032	1.93966	0.731407	0.58589	0.663664	0.866244	1.41948	1.15526	1.66503
LPI(20:5)	0.0338265	0.0189946	0.0275566	0.0243696	0.0144352	0.029517	0.0226621	0.0166338	0.0165607	0.0248517	0.032445	0.0195747	0.03265
LPI(18:3)	0.0277193	0.0246938	0.0237801	0.0190283	0.0133493	0.0298858	0.0366738	0.0135603	0.0267007	0.02264	0.0403289	0.0254488	0.0218036
LPC(20:5)	0.0235824	0.0261241	0.0263913	0.0347612	0.0309374	0.0472662	0.021209	0.0170478	0.0209235	0.0138211	0.0362391	0.0234232	0.0469416
LPI(20:4)	0.237836	0.160321	0.212546	0.19709	0.14506	0.259556	0.243579	0.131763	0.170614	0.207265	0.259537	0.174261	0.24547
LPC(15:1)	0.00210036	0.00338794	0.0057027	0.00392684	0.00329811	0.00869287	0.00325884	0.00257643	0.00276595	0.00159676	0.00773682	0.00273015	0.00606856
LPC(18:3)	0.0190454	0.0308467	0.0351372	0.0353159	0.0282313	0.063524	0.0305989	0.0171832	0.0339633	0.0136542	0.0624651	0.0301231	0.055891
LPI(22:5)	0.00380998	0.00264079	0.00403468	0.00384533	0.00258947	0.00560923	0.00445771	0.002341	0.00296533	0.00434612	0.00405419	0.00296539	0.00473453
LPI(18:2)	0.0686474	0.0584913	0.0669092	0.0657027	0.0483374	0.0839984	0.105266	0.0399228	0.0733006	0.0662801	0.109286	0.0663498	0.0865442
OxLPC(14:2(CHO))	0.0022239	0.00132114	0.00140792	0.000691964	0.00186099	0.00273526	0.000544826	0.000391213	0.0012563	0.000761273	0.000495904	0.000747968	0.00279154
LPC(14:0)	0.216728	0.246872	0.444215	0.363023	0.270797	0.641004	0.279415	0.199588	0.295817	0.157524	0.609746	0.25055	0.571047
OxLPC(20:5(Ke))	0.0868625	0.0416849	0.0557652	0.0366933	0.0479096	0.0929095	0.0221027	0.0213515	0.0395645	0.0274988	0.0355272	0.0251733	0.0824068
OxLPC(20:5(KeOH))	0.000226802	0.00119014	0.00179156	0.00172229	0.00113394	0.00293327	0.000734534	0.000480956	0.000970553	0.000952967	0.00140271	0.000926137	0.00230878
OxLPC(13:0(CHO))	0.000976309	0.0015415	0.00484298	0.00131601	0.00141596	0.00615056	0.00137975	0.000364465	0.000923582	0.00131685	0.00389272	0.00128509	0.00348828
LPC(22:6)	0.0031312	0.00462111	0.0069523	0.00700309	0.00508236	0.00989747	0.0037783	0.00288728	0.00423077	0.00233976	0.00856802	0.00423417	0.0115324
OxLPC(15:1(CHO))	0.00224461	0.0100901	0.0212258	0.0157361	0.00722424	0.0310644	0.00504414	0.00835502	0.00841529	0.00657374	0.0180966	0.0136722	0.0194639
OxLPC(17:2(Ke))	0.0189306	0.0047334	0.007557	0.00547006	0.00763447	0.0119426	0.00219411	0.00256096	0.00390789	0.00250863	0.0028432	0.00307796	0.0130487
LPC(16:1)	0.898139	1.14648	1.79991	1.58857	1.14106	2.77038	1.15931	0.817842	1.29022	0.625355	2.75552	1.17572	2.49454
OxLPC(12:0(CHO))	0.0112916	0.00477103	0.00589463	0.00235839	0.00579262	0.0110283	0.00214682	0.00191684	0.0037494	0.00250145	0.00183675	0.00403332	0.00928676
So(d18:1)	0.616032	0.358579	0.479845	0.430462	0.123405	0.395519	0.353144	0.231253	0.33039	0.32905	0.256543	0.455691	0.575381
LPC(20:4)	0.037152	0.0473498	0.0542884	0.0644548	0.0529572	0.0961072	0.0421552	0.0304015	0.0435693	0.0248377	0.0845997	0.044178	0.0959358
OxLPC(17:2(OH))	0.367416	0.127981	0.101049	0.0675564	0.144288	0.284414	0.0515742	0.0497247	0.0904018	0.0519881	0.0908149	0.0634933	0.264725
LPI(20:3)	0.98567	0.793055	0.966841	0.950632	0.633324	1.30685	1.28116	0.587735	0.847885	0.939611	1.29769	0.942782	1.1425
LPC(22:5)	0.0133917	0.0173095	0.017187	0.0238468	0.0206754	0.0290561	0.0132855	0.011328	0.0133356	0.0084514	0.0226209	0.0140359	0.0334785
OxLPC(16:1(OH))	0.0122809	0.0063747	0.00827141	0.00299215	0.00619568	0.0199434	0.00237855	0.00122862	0.00505554	0.00269731	0.00623635	0.00367547	0.00973071
OxLPC(14:1(CHO))	0.0948375	0.0420515	0.0412555	0.0264174	0.0440224	0.0923424	0.026435	0.0178448	0.0392909	0.0211855	0.0359567	0.0299846	0.0666778
LPC(18:2)	0.228987	0.293753	0.476199	0.442822	0.29275	0.740917	0.304132	0.208307	0.353989	0.162585	0.75344	0.3111	0.67475
PEG(n=4_Na	0.0307419	0.0132364	0.0214234	0.0158108	0.0640361	0.0848469	0.0479992	0.0463308	0.056987	0.0567685	0.0890584	0.0676876	0.0876695
PEG(n=10_Na	0.00717801	0.0124521	0.022212	0.0177523	0.00915064	0.0419391	0.0107763	0.0057095	0.00462962	0.00751158	0.0223791	0.0153578	0.0194419
LPC(15:0)	0.0359616	0.0474939	0.0672985	0.0560453	0.0434314	0.107623	0.0465082	0.030282	0.0535978	0.0248838	0.0999801	0.0466599	0.0853541
OxLPC(18:4(CHO))	0.228075	0.081717	0.0952349	0.0605214	0.102503	0.189647	0.0541566	0.0419784	0.0757422	0.0503342	0.0687113	0.0577381	0.153182
LPI(16:0)	0.0437111	0.0316919	0.037024	0.0299947	0.0255802	0.0454756	0.0575665	0.0253526	0.0298473	0.0486305	0.0455533	0.0354015	0.044802
OxLPC(20:3(OH))	0.000271016	0.000948665	0.00041272	0.0006612	0.00102973	0.00190598	0.00027024	0	0.000122907	0.000259376	0.000794624	0.0011429	0.000923981
LPI(18:1)	0.394464	0.294633	0.357611	0.381126	0.267621	0.485239	0.581775	0.238931	0.360461	0.396185	0.571385	0.372362	0.525071
OxLPC(22:3(OO))	0.0540152	0.0161225	0.00411104	0.00203223	0.0171754	0.0353941	0.00264522	0.00459812	0.0115225	0.0051246	0.0111815	0.0099422	0.0321992
So(d18:0)	0.139848	0.0887988	0.131491	0.130334	0.0535129	0.210566	0.0757387	0.0625553	0.0946584	0.0617597	0.141931	0.0907984	0.150305
PEG(n=8_NH4	8.24749	0.00148845	0.0142585	0.00728002	0.0526786	0.0180388	0.01521	0.00682908	0.0701033	0.00565097	0.0131721	0.0248283	0.0149277
PEG(n=4_H	0.219677	0.10474	0.172492	0.137029	0.12152	0.259984	0.100629	0.0641879	0.0876198	0.0791238	0.177002	0.161592	0.183051
PEG(n=11_Na	0.0452716	0.0158522	0.0206	0.0167973	0.0258103	0.0422325	0.0141829	0.0119625	0.0174025	0.0120639	0.01499	0.0161999	0.0324408
LPC(17:1)	0.0408221	0.0522492	0.0828634	0.0736983	0.0500456	0.134086	0.0526641	0.0371936	0.0602587	0.0285382	0.128722	0.0527664	0.109706
OxLPC(16:2(CHO))	0.0440036	0.016518	0.0113743	0.0106471	0.0155414	0.039849	0.0113868	0.00618747	0.0187601	0.00730872	0.015027	0.00827893	0.0243325
OxLPC(16:1(COOH))	0.016026	0.00970088	0.0161675	0.0125084	0.0047273	0.014511	0.0126602	0.00422677	0.0123611	0.0158155	0.0119165	0.012393	0.0140906
Plasmanyl-LPC(O-16:1)	0.0061996	0.00772121	0.0119355	0.00939505	0.0083489	0.0150556	0.00742235	0.00559391	0.00691079	0.00448637	0.0137812	0.00767584	0.0157787
AcCar(16:0)	0.147546	0.16034	0.286428	0.35211	0.0770244	0.231137	0.162794	0.208183	0.193095	0.0999717	0.155	0.156919	0.269064
LPC(14:1)	0.00311014	0.00361599	0.00586551	0.00600387	0.00206751	0.00807248	0.00272574	0.00147711	0.00478665	0.00180134	0.00634374	0.00450158	0.00491073
LPI(20:2)	0.182465	0.126551	0.162285	0.187952	0.125505	0.23017	0.246526	0.102703	0.16575	0.165349	0.253321	0.171657	0.232457
LPC(20:3)	0.219599	0.263071	0.350659	0.376042	0.285375	0.561091	0.248281	0.176762	0.28192	0.136977	0.528707	0.248696	0.566372
AcCar(18:1)	0.14757	0.0495017	0.0616101	0.0802418	0.0125136	0.0779977	0.0496579	0.0292901	0.0661788	0.0218806	0.0579526	0.0555698	0.0639854
OxLPC(18:4(OOOO))	0.0301279	0.043314	0.091032	0.0592671	0.0224644	0.106613	0.0379575	0.0375295	0.0328403	0.0172338	0.0676857	0.0456591	0.0936827
LPC(22:4)	0.00373496	0.00530051	0.00497903	0.00812674	0.00802232	0.0111251	0.00475592	0.00349517	0.00525014	0.0028175	0.0094028	0.00550495	0.0150442
OxLPC(20:2(OO))	0.0344214	0.00352715	0.00503311	0.00787627	0.0110894	0.0281482	0.00791712	0.00373596	0.0111009	0.0050592	0.00689172	0.0110219	0.00793385
OxLPC(17:1(OH))	0.796423	0.200585	0.149859	0.102691	0.255727	0.462689	0.0824252	0.0707819	0.152838	0.0733242	0.108372	0.0988768	0.485827
OxLPC(17:2(OO))	0.000333738	0.00131183	0.00515819	0.0084121	0.00200719	0.00628793	0.000389742	0.00139711	0.00224296	0.000167718	0.00152806	0.00202948	0.0032706
LPC(16:0)	6.1758	6.52714	10.8145	8.78682	6.91371	15.008	6.69301	4.64132	7.40625	4.12505	12.7757	6.53849	12.9507
OxLPC(18:4(OH))	0.481123	0.179762	0.199808	0.130391	0.185811	0.4	0.11495	0.0799284	0.16913	0.097724	0.151363	0.127038	0.305397
OxLPC(15:0(CHO))	0.126107	0.104892	0.227476	0.158001	0.0828868	0.251573	0.0787461	0.071086	0.0969228	0.0792452	0.171313	0.130793	0.20405
LPC(18:1)	4.22334	4.47821	7.99804	6.9633	4.84659	11.381	4.48587	3.39146	5.20966	2.78533	10.6167	4.58897	10.6832
LPI(22:3)	0.0574591	0.0281137	0.0442001	0.0485046	0.0306863	0.0565263	0.052673	0.0289891	0.038925	0.0469306	0.0473106	0.0400055	0.0558696
OxLPC(22:2(OO))	0.487501	0.110498	0.0612674	0.0525284	0.108862	0.21726	0.0463805	0.0318591	0.0762413	0.0280356	0.0644428	0.0512507	0.222215
OxLPC(14:0(CHO))	0.288155	0.0919785	0.0734688	0.0489654	0.0897293	0.164654	0.0436749	0.0359728	0.121165	0.0536854	0.0632954	0.0504943	0.136396
LDGTS(16:0/0:0)	0.00807741	0.000394138	0.00161957	0.00124189	0.0019271	0.000378529	0.000335169	0.000280704	0.00149887	0.000865449	0.000686654	0.000719435	0.00155528
OxLPC(20:2(OH))	0.0142049	0.016679	0.0174639	0.014719	0.0179331	0.0187543	0.0124194	0.00547733	0.0132217	0.0135812	0.0221533	0.0158463	0.0238513
OxLPC(24:1(KeOH))	0.376763	0.0893411	0.0573591	0.0446281	0.0976418	0.189175	0.0395508	0.0109006	0.0606966	0.0251829	0.0613081	0.0590254	0.174291
OxLPC(16:1(CHO))	0.512622	0.194376	0.20155	0.136563	0.208702	0.426362	0.121563	0.0855543	0.180207	0.103467	0.169192	0.142634	0.325414
OxLPC(22:3(OH))	0.00261912	0.00226223	0.000115724	0.000370044	0.00280266	0.00286177	0.00124931	0.000114618	0.000715561	0.00145742	0.000574049	0.00225231	0.00187445
LPC(20:2)	0.187662	0.22381	0.364268	0.336775	0.23093	0.552957	0.216334	0.156497	0.249045	0.124456	0.516655	0.220103	0.512103
LPC(17:2)	0.0331451	0.0485076	0.0425191	0.0545829	0.0205298	0.0726555	0.027732	0.0197804	0.0312089	0.0212094	0.0427396	0.0387333	0.0576273
Plasmenyl-LPC(P-16:0)	0.341007	0.329438	0.534855	0.419588	0.408354	0.68252	0.332975	0.255017	0.345945	0.234937	0.661881	0.310495	0.712751
LPC(17:0)	0.0987094	0.09102	0.151205	0.126649	0.0975012	0.203823	0.0931581	0.0618775	0.101456	0.0537838	0.187679	0.090553	0.185534
Plasmenyl-LPC(P-18:1)	0.24487	0.242501	0.445752	0.361092	0.302201	0.553932	0.239722	0.20092	0.247128	0.176999	0.489532	0.228412	0.560434
Plasmanyl-LPC(O-16:0)	4.69381	2.50255	5.04036	3.20521	2.46431	6.34413	1.8808	1.80751	1.76618	2.52644	4.25818	2.93961	4.65447
OxLPC(18:2(OOH))	0.000204567	0.000958376	0.000760974	0.000357665	0.000670709	0.000680568	0.000992377	0.000116172	0.000555562	0.000820743	0.000116499	0.000788258	0.000463294
LPC(22:3)	0.0401055	0.0457547	0.0345788	0.0591456	0.0543265	0.0869789	0.0403832	0.029034	0.0430841	0.0245614	0.0739776	0.0391107	0.0966532
OxLPC(20:4(OOO))	0.00211195	0.00370207	0.0106532	0.00809538	0.0036877	0.0103401	0.00314528	0.00369804	0.00401649	0.00436454	0.00655943	0.00410603	0.0111407
OxLPC(16:1(OO))	0.0268104	0.00890415	0.00734183	0.00283881	0.00252332	0.0117549	0.00729474	0.00319707	0.00725856	0.00939748	0.00850725	0.00166345	0.0114508
Plasmanyl-LPC(O-18:0)	1.10213	1.0425	1.98446	1.74757	1.34068	2.24192	0.983321	0.95542	1.06054	0.746465	2.01709	0.916327	2.66701
Plasmanyl-LPC(O-18:1)	4.55489	2.62224	6.22399	4.23511	2.65384	7.31212	1.89701	2.12434	1.78173	2.6497	4.76864	2.95805	5.76151
OxLPC(22:1(OH))	0.0429483	0.0253875	0.0214257	0.0157055	0.0308142	0.0490703	0.0111238	0.00550825	0.00580007	0.00996102	0.0187988	0.0169096	0.059588
OxLPC(17:1(OO))	0.0103114	0.00228908	0.00415611	0.00379401	0.00313282	0.00915721	0.000761374	0.000635642	0.00188149	0.00123471	0.00245214	0.00200055	0.00378014
LPC(18:0)	3.48941	3.60943	6.24889	5.36717	4.22941	7.93091	3.88244	2.63798	4.15792	2.39285	7.35358	3.79743	7.77968
LPC(20:1)	0.383893	0.436727	0.817151	0.693706	0.500663	1.06033	0.443719	0.342135	0.47556	0.289221	0.969584	0.427578	1.0386
OxLPC(18:2(OH))	0.126633	0.0535986	0.0582367	0.0375803	0.0608272	0.108027	0.0304063	0.0235337	0.0448228	0.0233428	0.0464182	0.037856	0.0915774
LPC(22:2)	0.0144511	0.0127452	0.0325614	0.0304565	0.0236323	0.0374269	0.0151147	0.0164401	0.0225542	0.0107756	0.0650196	0.0145536	0.0728976
Plasmenyl-LPC(P-18:0)	0.118933	0.10104	0.193611	0.171755	0.13917	0.218855	0.0995052	0.0909796	0.109329	0.0792402	0.208406	0.100472	0.174953
LPC(19:0)	0.00397356	0.00487336	0.00810447	0.00726753	0.00605089	0.0109038	0.00534292	0.00367501	0.00614041	0.00295532	0.0243112	0.00525891	0.00928208
Plasmanyl-LPC(O-20:1)	0.00977862	0.0160203	0.0502086	0.0337099	0.0167517	0.0439782	0.00986191	0.0336956	0.0166766	0.0197719	0.0318421	0.0213115	0.039456
Plasmanyl-LPC(O-20:0)	0.00617111	0.0061357	0.0104237	0.00660492	0.00518034	0.0121603	0.00418137	0.00463292	0.00516466	0.00300026	0.00823013	0.00521231	0.0132049
OxLPC(24:1(Ke))	0.0223478	0.0154881	0.0129476	0.0118558	0.0169125	0.0359132	0.0100024	0.000909269	0.0107831	0.00872438	0.0143639	0.0136883	0.02545
OxLPC(24:1(OH))	0.0196314	0.00344661	0.00337846	0.00280984	0.00587169	0.0083906	0.00188931	1.08101	0.00165528	0.00212935	0.00392529	0.00210924	0.00916212
LPC(20:0)	0.00642607	0.00406516	0.00848249	0.00589488	0.00309807	0.00778101	0.00307602	0.00293899	0.00380977	0.00339732	0.00583116	0.00509091	0.00718672
Plasmanyl-LPC(O-22:1)	0.00332846	0.000746182	0.00242564	0.00254793	0.00208823	0.00557339	0.00209736	0.00162003	0.00214836	0.00125135	0.00225231	0.00279148	0.00418601
Plasmanyl-LPC(O-24:1)	0.00234061	0.000648836	0.00308948	0.00229182	0.00109043	0.0033349	0.00030203	0.000869171	0.000591365	0.00192307	0.000624656	0.00173316	0.000898603
LPC(23:0)	0.00112442	0.00103649	0.00188361	0.00182886	0.00171964	0.00236501	0.00137143	0.000971817	0.00120254	0.000761604	0.0024304	0.00113953	0.00249061
Plasmanyl-LPC(O-22:0)	0.00609857	0.00361922	0.0119168	0.00592335	0.00575411	0.0160548	0.00572569	0.00255203	0.00538473	0.00482489	0.0112346	0.00619665	0.011371
LPC(24:0)	0.0454604	0.0350418	0.0680447	0.0565933	0.0436499	0.061625	0.0304684	0.0299541	0.0338029	0.0294255	0.0550494	0.0321218	0.0806999
LPC(26:0)	0.00493879	0.00197518	0.00537302	0.00236876	0.00222282	0.00369506	0.00179226	0.0027308	0.000901648	0.00201436	0.000516915	0.00226776	0.00542285
LPE(20:5)	0.0206681	0.0394417	0.0165852	0.0345036	0.0307158	0.0360432	0.0233009	0.0162381	0.0176154	0.012834	0.0249347	0.0240091	0.0452767
LPE(18:3)	0.0012726	0.00220348	0.00045358	0.00112221	0.00085656	0.0019907	0.00115405	0.000694849	0.000786591	0.000568208	0.0012441	0.00190216	0.00142205
LPE(22:6)	0.00352576	0.00801147	0.00369184	0.00704717	0.00577987	0.00791551	0.00457737	0.00312136	0.00346729	0.00247101	0.00518393	0.00474776	0.00906753
LPE(16:1)	0.0260829	0.0596158	0.04832	0.0509174	0.0413613	0.095371	0.0467064	0.0252421	0.0405926	0.0203386	0.0826595	0.0490725	0.0749036
LPE(20:4)	0.0242092	0.0587738	0.0264906	0.0476233	0.0408666	0.0599714	0.0359419	0.0208382	0.0283278	0.017359	0.042269	0.0357934	0.0632156
LPE(22:5)	0.017859	0.0409065	0.0144431	0.0310696	0.0264861	0.0356586	0.0204218	0.0144387	0.0146773	0.0115988	0.0193178	0.0235773	0.036209
LPE(18:2)	0.0112077	0.0262183	0.0217178	0.0245019	0.017666	0.0425497	0.0201128	0.0104952	0.0188958	0.00873244	0.0364453	0.0216243	0.0346471
Plasmenyl-LPE(P-16:1)	0.00916545	0.0154498	0.0186224	0.016232	0.0131294	0.0307968	0.0161503	0.00863835	0.0154727	0.00788269	0.0336435	0.0147837	0.0247362
LPE(17:1)	0.0106473	0.0127486	0.0297415	0.0135724	0.015062	0.0239236	0.0012051	0.00905711	0.0125022	0.00656746	0.0220828	0.0141411	0.0174981
LPE(20:3)	0.0685595	0.158053	0.0778103	0.129013	0.108425	0.176384	0.102529	0.0550802	0.086584	0.0461791	0.142718	0.104409	0.183543
LPE(22:4)	0.00837315	0.0159267	0.00573063	0.0126875	0.010776	0.0158618	0.00866215	0.00522803	0.00768233	0.00504507	0.0110278	0.00980212	0.0188719
LPE(16:0)	0.126458	0.146177	0.187287	0.166785	0.129325	0.295699	0.128703	0.0834816	0.135417	0.0787995	0.23866	0.145489	0.222906
LPE(18:1)	0.366741	0.577535	0.630431	0.634577	0.449155	1.12421	0.499465	0.290289	0.528779	0.247267	1.07066	0.517847	0.900042
PEG(n=12_Na	0.0197662	0.00484318	0.00283514	0.000390608	0.00543338	0.00980545	0.00212435	0.000729494	0.00277547	0.00146204	0.00312282	0.00324759	0.00908358
LPE(20:2)	0.021924	0.0497001	0.0312684	0.0432367	0.0340642	0.0633255	0.0359973	0.01873	0.0345537	0.0154295	0.0566545	0.0362797	0.0618795
LPI(18:0)	0.180164	0.133382	0.176679	0.109888	0.131765	0.229762	0.277709	0.111274	0.107306	0.235986	0.204215	0.173986	0.211738
PEG(n=10_H	0.0131584	0.00934956	0.0198636	0.0103362	0.00863505	0.0245558	0.00741168	0.00589252	0.00620858	0.00790218	0.0155596	0.0120499	0.016996
LPI(20:1)	0.00286454	0.00229975	0.00300621	0.00261514	0.00243879	0.00444078	0.00476431	0.00184366	0.00225357	0.00346937	0.0039297	0.00310273	0.00404151
LPE(17:0)	0.00451693	0.00511152	0.00836097	0.0067503	0.00538161	0.0112879	0.00512776	0.00339513	0.00522487	0.00308665	0.0124773	0.00528024	0.0104828
PEG(n=14_H	0.00133802	0.000428751	0.0010373	0.000206641	0.000573247	0.000708703	0.000527471	0.000437106	0.000492796	0.00134778	0.000490713	0.000170347	0.0012793
PEG(n=9_H	0.221433	0.134621	0.278055	0.141168	0.141425	0.336112	0.0993625	0.0927484	0.0768596	0.131586	0.215244	0.162749	0.247561
Plasmenyl-LPE(P-16:0)	0.38791	0.619923	0.768815	0.703084	0.595153	1.25841	0.665176	0.354435	0.607712	0.354081	1.21357	0.618254	0.927866
PEG(n=7_NH4	0.0119953	0.00992964	0.020737	0.00820751	0.0157124	0.026292	0.00818702	0.008195	0.00539488	0.00910552	0.0149976	0.0090931	0.0195512
Plasmenyl-LPE(P-20:0)	0.0328607	0.0353665	0.0683348	0.0476331	0.0488297	0.074722	0.0332142	0.0304513	0.0290267	0.0242432	0.065344	0.0320721	0.089596
Plasmenyl-LPE(P-18:1)	0.498448	0.869728	1.14592	1.03651	0.791664	1.81798	0.884576	0.509631	0.902328	0.466336	1.70445	0.848533	1.38005
AcCar(18:0)	0.0254093	0.0221774	0.0483478	0.0383751	0.013867	0.0537428	0.0212601	0.0208067	0.0242275	0.012996	0.0317174	0.0226463	0.0431648
LPE(22:3)	0.0201477	0.0521515	0.0212157	0.047465	0.0361499	0.0486195	0.0310925	0.0183781	0.0266047	0.0155086	0.0479755	0.0323872	0.069777
Plasmanyl-LPE(O-16:0)	0.00902693	0.00543388	0.00984942	0.00643552	0.00477718	0.0121403	0.00434372	0.00384136	0.0045838	0.00499017	0.00868026	0.00591688	0.00855079
LPA(18:0)	0.000304857	5.22e-05	5.11e-05	6.03e-05	8.54e-05	0.000141868	0.000148398	5.94e-05	8.88e-05	6.98e-05	0.000222357	0.000123133	0.000120165
PEG(n=11_H	0.0128327	0.00358294	0.0186436	0.0120959	0.0111649	0.0202569	0.00652571	0.103309	0.00487624	0.00830765	0.0131367	0.0114167	0.0163061
PEG(n=9_NH4	0.00467199	0.00348661	0.00779962	0.00366955	0.00383376	0.00750589	0.00295619	0.00286366	0.00261492	0.00333228	0.00444834	0.00340736	0.00370301
PEG(n=11_NH4	0.00261975	0.00366004	0.00938265	0.00483028	0.00249232	0.00564701	0.00246895	0.0016749	0.00230476	0.00294098	0.00403853	0.00376429	0.00704271
LPE(20:0)	0.0815915	0.100606	0.176881	0.121015	0.128645	0.2195	0.107409	0.0698163	0.0932296	0.0638785	0.206665	0.108353	0.221168
PEG(n=5_H	0.0110122	0.00944842	0.0204326	0.0113271	0.00829612	0.0234041	0.00690177	0.003795	0.00596929	0.00714209	0.0146417	0.0117176	0.0158153
LPE(20:1)	0.03273	0.0521601	0.0538113	0.0767434	0.0628066	0.0500284	0.0614627	0.0174141	0.0248822	0.0151636	0.107359	0.0368471	0.116613
PEG(n=7_H	0.0965285	0.00346034	0.00698159	0.00725534	0.00438292	0.00903762	0.00372937	0.00231185	0.0205285	0.00427191	0.00596327	0.00790609	0.00806528
LPE(18:0)	0.147238	0.231588	0.357318	0.344849	0.256136	0.566695	0.278538	0.153904	0.266176	0.138877	0.801362	0.259017	0.550139
LPE(22:2)	0.00608794	0.0168388	0.00705137	0.015179	0.0128239	0.0173639	0.0127061	0.00606584	0.00938672	0.00507287	0.0179107	0.0124857	0.0215707
LPE(19:0)	0.000950554	0.000448289	0.00236457	0.00150853	0.00118941	0.00277066	0.00148929	0.000653643	0.000383104	0.000418529	0.00178177	0.00144403	0.00358009
Plasmanyl-LPE(O-20:0)	0.00583556	0.00613366	0.0108305	0.00796365	0.00955899	0.0120134	0.00598251	0.004857	0.00507399	0.00447595	0.0117352	0.00606827	0.0152037
PEG(n=4_NH4	0.032297	0.0266391	0.0641813	0.0423405	0.0310272	0.0854573	0.0517179	0.021804	0.0420622	0.0408439	0.0787451	0.0680239	0.0790343
Plasmenyl-LPE(P-18:0)	0.223275	0.349607	0.468893	0.506861	0.408346	0.682124	0.392902	0.205611	0.32497	0.207232	0.744832	0.370159	0.632899
Plasmenyl-LPE(P-20:1)	0.00611038	0.0119234	0.0144491	0.0146773	0.0116215	0.0231791	0.0132254	0.00636433	0.0112343	0.00605371	0.0250035	0.0118806	0.0194247
Plasmanyl-LPE(O-18:0)	0.0199328	0.0270384	0.0374989	0.0387373	0.0278506	0.0485797	0.0281791	0.0173352	0.0254675	0.0164892	0.0495906	0.0259491	0.0443292
OxPI(18:1_20:3(1O(1Cyc)))	9.55e-05	0.000147677	0.000144332	0.000194996	0.000183486	0.000327368	0.000156129	9.52e-05	8.1e-05	8.58e-05	0.00030694	0.000164041	0.000426373
PEG(n=12_H	0.00385082	0.00452669	0.00542205	0.00370408	0.00561971	0.00800629	0.00460081	0.491708	0.00255926	0.00437434	0.00519863	0.00765294	0.0054011
PEG(n=10_NH4	0.0359591	0.0289216	0.0578526	0.0311168	0.0392922	0.0689315	0.0264821	0.0229466	1.05621	0.0324691	0.0415206	0.0366437	0.0546805
PEG(n=5_NH4	0	0.0024984	0.00336513	0.00196015	0.00276153	0.00558726	0.00213519	0.00103183	0.000811646	0.00213855	0.00389319	0.00390892	0.00339984
LPE(22:1)	0.0117399	0.00773326	0.00605828	0.029975	0.025855	0.0421284	0.00664298	0.0128424	0.00563454	0.00309939	0.0108627	0.0289781	0.0349435
PEG(n=19_NH4	0.000197625	0.000185301	0.000176255	0.000215778	0.000151528	0.000417929	0.000130583	0.0159527	0.000110861	7.2e-05	0.000237151	0.00043983	0.0002103
PEG(n=13_H	0.0164137	0.0106162	0.0107068	0.00508101	0.00479061	0.00516264	0.00211074	0.000540203	0.00761663	0.00415085	0.00404939	0.0154169	0.00854332
PEG(n=18_NH4	0.000416714	0.00011818	0.000274217	0.000243296	0.000188226	0.000484272	8.57e-05	0.0109882	0.000172595	9.72e-05	0.000284289	0.000451907	9.48e-05
PEG(n=3_H	0.279578	0.121684	0.277137	0.146362	0.147331	0.25778	0.0848603	0.163124	0.0611868	0.147581	0.121962	0.148586	0.293935
GlcADG(16:1_18:2)	0.000137947	0.000237919	0.000236337	0.000354448	0.00027119	0.000335505	0.000253813	0.000137751	0.000163376	0.000145192	0.000277832	0.000215438	0.000432547
PEG(n=8_H	0.103344	0.0540317	0.106542	0.0732359	0.0619709	0.111305	0.0429683	0.0394637	0.0385373	0.0610389	0.0878071	0.0795741	0.118064
GlcADG(18:3_20:3)	0.00211807	0.00255693	0.00338232	0.00315901	0.00383406	0.0043763	0.00305078	0.00156643	0.00202427	0.00162614	0.0045865	0.00327954	0.00540602
PEG(n=15_NH4	0.00348549	0.00250018	0.00463928	0.00307817	0.00225342	0.0050582	0.00217294	0.00140911	0.00192445	0.00241209	0.00339687	0.00347236	0.00418858
BMP(16:1_16:2)	0.000398604	0.000326199	0.000742378	0.000506448	0.000256999	0.000823517	0.000282353	0.000178152	0.000306537	0.000355048	0.000302115	0.000486552	0.000631999
BMP(16:1_22:6)	0.00237121	0.00184402	0.00205088	0.00211469	0.00174376	0.00156503	0.00162761	0.000941624	0.00136565	0.00180886	0.00266135	0.00239841	0.00310504
LPE(24:1)	0.000931036	0.00247956	0.00271669	0.00316468	0.00234995	0.00413653	0.00264759	0.00126299	0.00230171	0.00128229	0.0052959	0.00250344	0.00450133
LPE(22:0)	0.000194979	0.000316962	0.000446769	0.000501033	0.000311314	0.000647809	0.000378908	0.000198077	0.000362843	0.000213058	0.000748139	0.000359598	0.000529707
Plasmenyl-LPE(P-24:1)	1.36e-05	5.85e-05	5.43e-05	8.54e-05	9.6e-05	0.00024738	0.000128661	7.87e-05	0.000107929	4e-05	0.000126328	0.000153752	0.000247008
Plasmenyl-LPE(P-22:0)	0.000344778	0.000476688	0.000642399	0.000697773	0.000498801	0.000846435	0.000490706	0.00030585	0.0005069	0.000307318	0.00106722	0.000462795	0.000886835
LPE(24:0)	0.000373287	0.000131718	0.000436508	0.000467398	0.000183826	0.000337353	0.000154475	0.000204391	0.000237648	0.000246687	0.000172775	0.000197341	0.000406442
OxPC(18:1_7:0(CHO))	0.778496	0.605767	0.296063	0.256753	1.35308	1.0497	0.377326	0.190551	0.504662	0.135356	0.377844	0.27283	2.13881
OxPC(16:0_11:1(CHO))	3.31142	2.52878	1.33691	1.36356	3.68182	4.37527	1.76253	0.825548	2.4366	0.595431	2.29391	1.14108	5.53495
OxPC(16:0_20:5(OOO))	0.026776	0.147375	0.0136832	0.161579	0.237278	0.149309	0.24948	0.053163	0.0762207	0.0746529	0.125913	0.223676	0.171245
OxPC(16:0_20:5(2O))	0.0105704	0.0340633	0.0216164	0.0139081	0.0697091	0.0569585	0.0732367	0.0161657	0.0345169	0.0239836	0.0608461	0.0619514	0.0209764
OxPC(16:1_16:2(CHO))	0.141211	0.559051	0.0905158	0.244802	0.594992	0.233424	0.84118	0.0771023	0.281741	0.208782	0.353341	0.0909665	0.333339
OxPC(18:2_16:2(CHO))	0.165242	0.409443	0.0937019	0.0625717	0.551563	0.264829	0.637374	0.0894646	0.0740828	0.208157	0.372779	0.658679	0.367738
OxPC(16:0_22:6(OO))	0.00304768	0.00994991	0.00769893	0.00924263	0.0214735	0.0160691	0.0123257	0.00513185	0.00592425	0.00219397	0.0166879	0.0152062	0.0183739
OxPC(16:1_20:4(Ke))	0.0359713	0.102401	0.0664506	0.0677589	0.2576	0.211385	0.328804	0.0333429	0.143706	0.0906361	0.214618	0.152643	0.211107
OxPC(16:0_20:5(OO))	0.0386079	0.183475	0.0724078	0.189976	0.26227	0.188999	0.291415	0.0591574	0.13267	0.087481	0.185799	0.263886	0.186643
OxPC(16:1_18:2(Ke))	0.148829	0.598983	0.103766	0.305841	0.638664	0.31241	0.746726	0.098629	0.266568	0.21399	0.418074	0.828869	0.323838
OxPC(18:1_20:4(OOH))	0.0153342	0.0484895	0.0479275	0.0636118	0.0758639	0.0682526	0.0794924	0.0237785	0.0391734	0.025986	0.0892851	0.0740081	0.0716807
OxPC(16:0_16:2(CHO))	0.142697	0.486745	0.11764	0.239211	0.485012	0.302058	0.729533	0.0852472	0.271991	0.159441	0.383636	0.639832	0.305056
OxPC(16:0_18:2(2O))	0.00926468	0.0205525	0.000919657	0.0023346	0.0168715	0.00427488	0.024222	0.00189632	0.00586838	0.00507567	0.00219737	0.0242394	0.00197824
OxPC(16:1_18:3(OH))	0.13129	0.383913	0.118381	0.249602	0.34658	0.281158	0.50074	0.0925581	0.196351	0.14034	0.285654	0.529324	0.263105
OxPC(16:0_20:4(OOH))	0.0349035	0.101419	0.0568272	0.111829	0.125259	0.121277	0.142193	0.0392878	0.0756845	0.0496713	0.141058	0.133837	0.130093
OxPC(16:0_20:4(Ke))	0.0440786	0.0983637	0.0716444	0.105499	0.113544	0.115206	0.130782	0.0373661	0.072974	0.0459016	0.141305	0.126416	0.123669
OxPC(16:0_18:2(OOH))	0.0709778	0.208989	0.0322955	0.10113	0.207818	0.0870843	0.284091	0.0341876	0.0999621	0.0735665	0.134745	0.290329	0.115156
OxPC(18:0_20:3(2O))	0.00287479	0.0375117	0.0117471	0.0255041	0.0445289	0.038953	0.0622817	0.00894943	0.0196909	0.0139709	0.048409	0.0694505	0.0253511
PC(14:1_18:3)	0.0298505	0.0851529	0.0375342	0.0835668	0.102593	0.0795882	0.145967	0.0268701	0.0676096	0.0366095	0.120465	0.124111	0.109597
OxPC(15:0_20:4(OH))	0.0504541	0.140385	0.148907	0.212317	0.19478	0.222436	0.133667	0.071239	0.13606	0.0883864	0.268366	0.184375	0.251458
OxPC(18:1_15:0(CHO))	0.146285	0.215185	0.219307	0.364793	0.283886	0.375623	0.339085	0.117136	0.237629	0.13057	0.598943	0.259291	0.454294
OxPC(18:0_22:6(OO))	0	0.00713417	0.00850078	0.0131817	0.0114904	0.0154844	0.00718621	0.00506092	0.00516301	0.00319548	0.00667776	0.0103894	0.0118806
OxPC(16:0_20:5(1O))	0.275551	0.386229	0.453618	0.616572	0.337491	0.724066	0.513699	0.211345	0.429595	0.21316	0.871072	0.462616	0.481258
OxPC(18:0_20:3(KeOH))	0.0971759	0.124109	0.0161555	0.23292	0.181376	0.228476	0.206082	0.0755041	0.129576	0.0838867	0.240887	0.195733	0.249455
OxPC(16:0_18:3(OH))	0.409344	0.724483	0.594002	0.890902	0.840013	1.04831	0.563844	0.301915	0.688075	0.230515	1.35951	0.94031	1.02557
PC(16:1_18:4)	0.1059	0.222809	0.141184	0.265465	0.285602	0.302447	0.339563	0.088689	0.192767	0.125029	0.456433	0.300354	0.343022
OxPC(18:0_20:4(OOH))	0.0641294	0.0837624	0.0736212	0.0887995	0.12849	0.156845	0.0677256	0.027113	0.0857518	0.0525824	0.164917	0.134317	0.17462
OxPC(16:0_22:6(OH))	0.148372	0.172504	0.278295	1.24149	0.302414	0.443823	0.228726	0.106986	0.249452	0.112444	0.466915	0.204057	1.56364
PC(18:3_20:5)	0.472664	0.648478	0.986202	1.21696	0.939541	1.38585	0.804827	0.423526	0.752502	0.350205	1.78805	0.677021	1.56722
OxPC(18:1_22:6(OH))	0.129546	0.170555	0.23069	0.332756	0.214111	0.313271	0.242551	0.0995183	0.190565	0.103218	0.415641	0.204323	0.388596
PC(14:0_20:5)	0.634725	1.11163	1.24297	1.69065	1.46024	1.88386	1.68041	0.591225	1.23936	0.60707	3.33152	1.28539	2.53663
OxPC(17:0_18:2(OH))	0	0.0160455	0.000371784	0.00274286	0.0208323	0.00381239	0.0218125	0.000473893	0.00754793	0.00232446	0.00601627	0.027336	0.00573277
OxPC(18:2(OH)_18:2(OH))	0.0265032	0.0595379	0.0349135	0.0704882	0.0685896	0.0812908	0.077704	0.0280078	0.0349004	0.028717	0.0696537	0.0751923	0.0791427
OxPC(16:0_16:1(OH))	0.873217	1.47041	0.305668	0.384445	1.62792	2.58445	1.97469	0.732198	1.64111	0.149713	3.32265	1.73511	2.47084
OxPC(16:0_20:4(1O))	0.380952	0.548733	0.682724	1.61644	1.2888	0.978766	1.40362	0.591953	1.17693	0.545046	2.413	0.573842	1.9476
OxPC(18:1_20:4(1O))	0.345641	0.47017	0.677461	0.763305	0.587577	0.834724	0.557657	0.295916	1.67147	0.264074	3.50619	0.638998	0.919745
PC(20:5_22:6)	0.0304111	0.0207431	0.0575294	0.0771512	0.0561886	0.0599396	0.0456954	0.022795	0.0175451	0.0232954	0.101338	0.0283016	0.0895232
OxPC(18:1_22:4(OH))	0.0210917	0.0592788	0.0729895	0.0951041	0.0775576	0.109987	0.083713	0.0351109	0.0671973	0.0282944	0.149822	0.067292	0.132498
OxPC(16:0_18:1(1O))	1.31213	2.36576	2.06592	2.9052	2.99187	3.74131	3.40084	1.1021	2.12452	1.30698	4.4486	2.88979	3.61405
OxPC(18:1_20:4(Ke))	0.112753	0.16076	0.201285	0.244796	0.164891	0.317144	0.172422	0.0884612	0.154802	0.084829	0.252335	0.174769	0.245625
OxPC(16:0_18:2(OH))	0.809874	1.70137	1.43189	2.03403	1.76213	2.59961	2.09394	0.705842	1.57323	0.818812	2.92649	1.97336	2.47999
OxPC(18:0_20:3(2O(1Cyc)))	0.0626716	0.0899909	0.0111401	0.152216	0.128988	0.172867	0.141417	0.0598555	0.0819855	0.0557657	0.162831	0.12876	0.173479
PC(15:1_20:5)	0.0271352	0.0527869	0.0944507	0.0519784	0.0611433	0.11324	0.0593363	0.0269257	0.0624868	0.0258717	0.143247	0.0458786	0.100951
OxPC(18:1_18:2(OH))	0.480309	0.793901	1.07436	1.50512	0.91053	1.18379	1.88653	0.48669	1.46053	0.399949	1.98662	1.02651	1.71797
OxPC(18:0_18:2(OH))	0.500327	1.16007	0.436592	0.729165	1.2806	0.91693	1.48311	0.271596	0.644154	0.492591	0.93504	1.5824	0.847871
OxPC(16:0_18:4(OH))	0.331133	0.657295	0.654774	0.980757	0.735366	1.19144	0.936196	0.344528	0.74592	0.325407	1.60386	0.754603	1.21871
PC(14:1_16:1)	37.4227	54.5139	68.3251	78.2596	39.3023	105.796	39.9411	31.78	31.9054	30.2367	110.836	36.4298	58.2547
OxPC(18:1_16:1(CHO))	0.584489	1.55207	2.04635	1.51115	1.0676	2.20095	1.63587	0.538395	1.25006	0.475601	4.20487	1.77884	2.08748
OxPC(17:0_22:6(OH))	0	0.0017554	0.00136718	0.00800421	0.00677601	0.00489133	0.00382463	0.00095925	0.00185661	0.000307862	0.00388996	0.00192054	0.0102235
PC(20:4_20:5)	0.13884	0.142938	0.343542	0.501581	0.320529	0.295273	0.171995	0.130737	0.207151	0.11056	0.381383	0.234478	0.47401
PC(15:0_18:4)	0.222958	1.02977	1.20655	1.39175	1.06507	1.98696	1.25465	0.540528	1.1863	0.519058	2.18408	1.10233	1.69895
OxPC(20:5_20:3(OH))	0.000452271	0.00506778	0.00229663	0.000591004	0.000603731	0.00168469	0.00126655	0.00300783	0	0.000399935	0.00187751	0.00210573	0.00406774
OxPC(18:0_20:4(1O))	0.152028	0.278281	0.237773	0.355368	0.351847	0.336596	0.37345	0.144561	0.364776	0.164421	0.40217	0.395533	0.367238
OxPC(17:0_20:3(OH))	0.0006635	0.0085123	0.00551115	0.00605289	0.00388283	0.00929359	0.00865323	0.000318612	0.00487884	0.00287213	0.00335234	0.00749794	0.00518128
PC(16:1_20:5)	25.5441	32.9749	43.9679	50.3664	38.7492	68.4677	38.382	20.489	37.113	19.1731	67.823	36.2621	61.3205
PC(20:5_22:5)	0.0758959	0.0630755	0.142597	0.171901	0.143182	0.134838	0.0831366	0.0635615	0.0746361	0.0530165	0.080607	0.0748111	0.165505
OxPC(18:0_22:6(1O))	0.192045	0.263036	0.350898	0.392308	0.326868	0.514966	0.301705	0.164246	0.267776	0.149326	0.544624	0.296592	0.523899
OxPC(18:1_16:1(Ke))	0.36781	0.61666	0.620523	0.782172	0.622906	1.16777	0.747496	0.301286	0.700538	0.303983	1.15762	0.702579	0.925402
PC(15:1_16:1)	3.8538	6.29119	7.25026	8.00606	6.54907	12.4935	8.19462	3.30691	7.59149	3.11279	12.8659	6.78259	11.0153
OxPC(17:0_20:4(OH))	0.235052	0.290015	0.431908	0.549965	0.452177	0.57767	0.370786	0.214084	0.311942	0.200823	0.61229	0.309189	0.695826
PC(20:3_20:5)	0.0734631	0.0839019	0.110926	0.133561	0.116751	0.193396	0.114431	0.043491	0.101726	0.0589277	0.162101	0.0852291	0.264763
PC(14:0_14:0)	393.991	326.087	491.551	474.689	269.884	691.099	330.834	187.705	328.389	224.016	531.243	423.717	504.327
PC(13:0_15:0)	72.9722	88.3535	115.488	123.359	95.9282	173.042	104.711	53.819	100.926	51.133	170.98	98.4451	157.562
OxPC(16:0_20:3(1O))	0.302337	0.447956	0.46696	0.613265	0.545165	0.766286	0.582878	0.249024	0.462372	0.261849	0.755196	0.338201	0.745395
PC(16:1_18:3)	23.0242	32.0603	17.019	42.6653	16.1181	62.1499	40.0204	18.7626	36.5025	17.4221	69.8255	34.9573	59.3347
PC(16:1_17:2)	0.462728	0.384238	0.925826	0.962444	0.819558	0.762995	1.02169	0.391728	0.593877	0.405537	1.80982	0.842144	1.36563
OxPC(16:0_22:5(OH))	0.333872	0.376613	0.544533	0.548086	0.461539	0.673536	0.392447	0.252272	0.341067	0.235734	0.613183	0.405436	0.730041
PC(15:0_20:5)	0.719964	0.914777	1.2376	1.19633	0.986143	1.88118	0.872055	0.520983	1.0076	0.505863	1.46055	0.691689	1.2262
OxPC(16:0_20:4(OH))	0.32109	0.416336	0.509072	0.555446	0.45296	0.783813	0.466129	0.247183	0.431363	0.223296	0.198196	0.44027	0.617548
OxPC(18:0_22:5(OH))	0.0459134	0.0417166	0.0826874	0.106339	0.0959296	0.081649	0.043536	0.0338369	0.034594	0.0346519	0.0632936	0.0573783	0.104553
PC(20:4_22:6)	0.0210509	0.0151514	0.0450498	0.0538262	0.0385556	0.0221327	0.011547	0.0126442	0.00796037	0.0111053	0.0318584	0.0181862	0.0623035
OxPC(18:0_18:2(1O))	0.392555	0.513764	0.530758	0.678436	0.618653	0.878148	0.589018	0.283387	0.474277	0.318921	0.794534	0.62519	0.859681
Plasmenyl-PC(P-16:1/20:5)	0.287491	0.493113	0.517373	0.704431	0.562018	0.952061	0.611708	0.269612	0.547125	0.256748	1.11327	0.529547	0.960508
OxPC(18:1_20:4(OH))	0.264437	0.254268	0.398336	0.371481	0.293991	0.441387	0.226752	0.182377	0.216267	0.166507	0.391725	0.25283	0.472567
PC(17:1_20:5)	1.20382	1.37627	2.14626	2.03057	1.66223	2.84969	1.54471	0.917979	1.44219	0.88259	1.63627	1.48661	2.54668
PC(16:0_18:4)	24.3517	44.9888	42.2348	59.8869	33.6319	63.8015	49.4723	18.9994	47.7431	17.5571	76.9008	46.098	54.7541
Plasmanyl-PC(O-16:1/14:1)	1.20887	1.55759	1.77657	2.08843	1.78709	2.60561	1.81147	0.876379	1.53734	0.906384	2.61206	1.83108	2.63946
OxPC(18:0_20:4(OH))	0.235791	0.224394	0.326151	0.386886	0.312578	0.413067	0.245153	0.163674	0.221227	0.163048	0.304632	0.247751	0.388825
OxPC(18:0_22:6(OH))	0.0634756	0.0788896	0.147521	0.155161	0.123054	0.153471	0.0739448	0.0570842	0.0619453	0.06287	0.121789	0.0727679	0.195063
OxPC(18:1_16:1(OH))	1.15257	1.4973	1.75783	1.76845	1.5002	2.89949	1.66216	0.858175	1.58774	0.862677	2.71893	1.59752	2.2904
PC(14:0_16:1)	260.966	319.859	431.228	438.239	343.988	637.257	365.477	195.433	366.21	197.832	577.299	346.687	527.543
OxPC(16:1_20:3(OH))	0.0340628	0.119058	0.139068	0.126505	0.129976	0.179885	0.13922	0.0611498	0.10153	0.0449561	0.19257	0.128273	0.128877
PC(17:1_18:3)	0.283041	0.384242	0.512719	0.514579	0.445166	0.731116	0.498492	0.221597	0.407355	0.218651	0.922972	0.412165	0.739364
PC(20:4_20:4)	1.92977	1.96205	3.34516	3.28029	2.8496	4.06777	2.24709	1.52572	2.00157	1.44927	3.90748	0.423912	4.65005
PC(15:0_18:3)	3.44805	2.70725	5.79201	6.30557	5.40912	5.46444	5.098	2.65417	5.67694	2.59199	7.76087	5.25617	7.9874
PC(16:1_16:1)	801.826	969.829	1234.41	1249.64	1009.38	1916.63	1126.72	587.705	1128.29	572.229	1787.82	1039.43	1610.4
Plasmenyl-PC(P-16:1/22:6)	0.856357	0.809004	1.39754	1.17418	1.12375	1.71176	0.863621	0.655877	0.782074	0.601625	1.40288	0.804862	1.75726
OxPC(18:0_20:3(OH))	0.00898492	0.0214278	0.0171841	0.022102	0.0241992	0.0132741	0.0256664	0.00827061	0.00307348	0.00529331	0.0192558	0.0465773	0.00812038
PC(20:4_22:5)	0.160256	0.109065	0.267151	0.263556	0.247337	0.25864	0.127716	0.120197	0.0996777	0.10866	0.213216	0.126598	0.389153
OxPC(18:1_18:3(OH))	0.0521487	0.155225	0.221899	0.236529	0.218385	0.321257	0.225498	0.100674	0.181544	0.0912406	0.331231	0.164437	0.260138
PC(14:0_15:0)	8.71806	11.7131	13.2912	12.0741	10.3413	19.6573	13.3647	5.87943	13.0856	5.87225	21.2048	11.9945	16.763
PC(18:2_22:6)	0.444847	0.307744	0.527412	0.479339	0.403805	0.699339	0.281927	0.248784	0.333343	0.251595	0.460133	0.342161	0.606224
OxPC(18:1_18:1(1O))	0.249071	0.257099	0.401325	0.366397	0.346054	0.537424	0.295967	0.187712	0.275373	0.177778	0.455567	0.306785	0.48985
OxPC(18:2_20:3(OH))	0.0160951	0.0365516	0.0502303	0.0293548	0.0580745	0.0739113	0.0259477	0.0163103	0.0410057	0.0161476	0.0443481	0.0275189	0.052585
Plasmenyl-PC(P-16:1/14:0)	3.48036	1.09048	1.64067	4.43354	1.37128	2.39471	1.36139	1.5275	1.33039	0.893416	6.43193	1.42411	1.98338
OxPC(16:0_9:0(CHO))	0.0596733	0.0418654	0.0434575	0.00264876	0.125089	0.0427995	0.0391436	0.0299294	0.0253381	0.0210171	0.0111046	0.0252118	0.1004
PC(16:1_18:2)	245.839	329.23	401.128	251.066	215.405	639.677	232.865	191.451	378.214	183.372	361.185	353.195	339.909
PC(16:0_20:5)	96.8181	86.3167	138.42	136.022	120.055	177.955	96.7132	66.4754	104.388	65.935	163.16	92.9633	183.825
Plasmanyl-PC(O-16:0/12:0)	8.16992	8.48964	12.8294	12.287	10.9859	16.8067	10.0886	5.93934	9.62351	5.66485	15.7125	9.29829	17.044
PC(18:2_22:5)	1.60975	1.87869	2.77911	2.68328	2.46532	3.73821	2.20059	1.33289	2.04647	1.26309	3.85407	2.00295	4.07042
PC(18:1_20:5)	96.6069	93.6645	141.882	134.09	121.255	192.73	102.941	67.1525	97.8359	66.01	165.997	100.988	184.112
PC(16:0_18:3)	211.335	269.438	333.739	327.534	273.725	528.716	320.646	156.596	312.884	152.025	520.066	289.168	444.371
PC(15:0_20:4)	3.46572	4.3927	5.3559	5.24355	4.28608	9.01757	4.14575	2.45245	5.16639	2.46666	6.63373	4.6449	5.38219
Plasmanyl-PC(O-16:1/14:0)	16.7828	20.6857	27.263	27.1258	23.5925	39.9359	24.9963	12.8703	22.8098	12.1105	40.474	22.5955	37.8853
Plasmenyl-PC(P-16:1/16:1)	89.845	55.4327	95.2085	90.0177	64.7377	117.382	53.9703	42.3413	56.566	48.4719	84.4029	63.2342	104.908
PC(15:0_16:1)	29.5073	48.4634	51.9866	52.288	41.5824	91.6901	56.0218	22.0899	49.5858	22.3666	77.0543	46.7644	59.2065
PC(17:1_20:4)	2.79601	3.27083	4.43035	4.05769	2.98101	6.80951	2.98219	1.82698	3.66225	1.96674	4.49924	3.54031	5.12777
PC(18:1_18:3)	148.127	88.7675	215.145	108.655	89.6268	171.046	96.9979	50.0084	99.9261	97.9285	295.491	94.128	142.046
PC(20:3_22:5)	0.0561222	0.0653024	0.0996507	0.057691	0.0780161	0.131324	0.0608961	0.0455582	0.0407197	0.0299256	0.0719131	0.0476913	0.0881241
PC(17:1_22:5)	0.129768	0.191922	0.300097	0.160346	0.269998	0.444227	0.176167	0.0994362	0.20746	0.0948738	0.390647	0.227798	0.353938
PC(16:1_17:1)	38.8806	40.5791	53.093	52.4073	41.5992	71.9681	43.9802	22.168	48.693	24.9543	71.9337	44.1856	54.9628
PC(17:0_20:5)	1.36062	1.01509	1.46285	1.38269	1.12982	2.3435	1.03552	0.674615	1.17475	0.743126	1.233	1.17216	1.4547
PC(14:1_16:0)	0.656746	0.865656	1.24173	1.4577	0.981484	1.72957	1.19732	0.280299	0.956538	0.487381	2.05884	0.911923	1.83121
PC(16:0_22:6)	12.2555	7.98678	13.4468	10.3227	10.2333	18.6316	7.76845	6.39769	9.97196	6.87103	9.22167	9.09079	16.3981
Plasmenyl-PC(P-16:0/14:1)	9.0809	4.42798	8.79449	11.1151	6.8899	9.01786	3.93384	4.99423	4.74974	4.99004	4.98564	5.06749	9.51848
PC(17:1_18:2)	6.97075	7.90066	9.91342	9.87244	8.26721	15.2248	9.5621	4.85226	9.50525	4.81917	15.1976	8.10665	13.627
PC(16:0_20:4)	95.033	93.475	122.517	123.754	96.8098	186.4	106.415	57.334	108.516	56.533	160.983	101.628	153.322
PC(14:0_16:0)	473.438	489.953	656.63	609.715	526.353	985.801	548.197	310.263	544.873	316.336	836.755	533.051	810.62
Plasmanyl-PC(O-16:1/20:5)	12.802	10.3278	16.8982	16.492	14.3587	21.5757	11.3191	8.17167	10.9862	7.85508	18.0547	11.0701	21.8883
PC(15:1_18:1)	5.56608	4.07544	6.89282	6.95011	2.88749	8.09954	5.57083	1.39503	4.40473	3.09463	8.8825	4.62131	7.40663
PC(18:1_22:6)	4.75586	3.65299	6.15055	4.03874	4.97815	6.26073	3.99979	2.17391	3.97631	2.78825	6.6271	3.65077	7.65348
Plasmenyl-PC(P-16:1/20:3)	0.826927	0.70208	0.912077	0.25065	0.954344	1.01006	0.866769	0.447827	0.936873	0.591023	1.86082	0.653155	1.41335
PC(18:2_20:5)	7.12629	6.00841	14.7857	19.491	11.6653	17.3766	6.49282	5.68708	9.80921	3.84287	13.1987	5.97235	15.5584
Plasmenyl-PC(P-18:1/20:5)	9.59044	7.71588	12.3898	13.3016	10.6876	16.0768	8.16829	5.94694	7.45659	6.02906	14.5976	8.28402	17.3825
Plasmenyl-PC(P-16:1/18:2)	3.36332	1.74271	4.14766	2.65596	1.89229	5.22673	3.23901	2.02407	1.95055	2.09166	4.48161	2.32452	5.28615
PC(16:0_16:1)	2088.44	1882.33	2605.15	2565.34	2052.84	3843.28	2128.56	1252.83	2261.23	1264.04	3228.69	2025.19	3154.57
Plasmenyl-PC(P-16:0/18:3)	13.8894	7.5373	13.7177	11.7201	10.6743	16.5665	7.54676	6.76827	7.94776	7.1395	11.5994	7.5174	15.2565
Plasmanyl-PC(O-16:0/20:5)	13.1603	7.5123	14.5037	13.7038	11.9212	15.3198	7.25117	7.36001	8.18244	7.2572	10.8929	7.96318	17.7342
OxPC(16:0_20:3(OH))	0.0399759	0.0436544	0.0992615	0.00397523	0.069015	0.0585947	0.0396985	0.0397834	0.0445062	0.0402399	0.0319095	0.042083	0.0707664
Plasmanyl-PC(O-18:1/20:5)	16.9278	10.1136	18.8246	19.3302	15.5034	20.4201	10.2542	9.41509	10.9565	9.00281	14.5343	10.4155	22.9218
PC(18:1_20:4)	71.1984	53.7468	81.0626	76.2985	65.8421	114.875	56.7105	40.4832	61.022	40.3064	90.3448	55.4708	103.056
OxPC(18:1_20:3(OH))	0.0280013	0.0207843	0.0555737	0.0100084	0.0162096	0	0.0160608	0.0134819	0	0.0115861	0.0268699	0.0261923	0.0308438
OxPC(16:0_14:2(COOH))	5.58059	4.64074	6.18903	7.24571	5.26217	8.97224	4.30919	2.93193	5.83621	2.97606	6.57245	5.10871	5.87788
Cer-NDS(d16:0/16:0)	0.464065	0.532137	0.582574	0.63878	0.557608	1.16445	0.660761	0.312874	0.571257	0.264472	1.17437	0.653408	0.929538
CL(20:0_20:3_20:3_22:6)	3.73054	4.05893	5.84402	4.19793	3.86475	7.35371	3.91967	2.55818	4.52795	2.505	6.27661	3.44713	5.97765
Cer-NS(d18:2/18:1)	2.71997	3.78224	3.27818	2.93839	3.43838	6.55547	4.43926	1.48683	4.16459	0.792725	5.28906	3.14399	2.87796
PI(16:0_18:1)	42.467	21.0191	24.5615	107.293	29.5854	68.5134	51.6605	23.05	36.2009	33.5358	80.2015	39.0097	66.4218
BMP(18:1_20:2)	1.2339	0.907673	0.58372	1.05945	0.421515	1.53447	0.822954	0.640212	1.00828	0.685687	1.32407	1.0441	0.956039
CL(18:1_20:0_22:5_22:5)	0.0407052	0.0395759	0.494028	0.12608	0.0373066	0.12064	0.0477908	0.0158961	0.117626	0.0405384	0.0472189	0.0534481	0.0365771
PC(16:0_18:2)	1183.64	1061.09	1456.66	1316.09	1118.87	2091.98	1163.09	681.032	1225.58	680.052	1785.56	1138.29	1847.41
PC(18:1_22:5)	18.7634	13.9839	23.8659	19.0384	18.9767	28.6069	14.0051	11.1468	15.2003	11.0053	23.6135	14.8112	29.6116
PA(16:0_16:1)	9.65103	8.97414	5.06473	12.3591	6.69579	14.8499	10.1397	5.26086	9.23826	6.74878	13.4178	7.48566	14.4177
Plasmanyl-PC(O-18:1/18:3)	0.498904	0.57805	0.830147	0.487658	0.724345	0.956903	0.579566	0.367188	0.526152	0.330491	1.11232	0.586549	1.21415
PEtOH(18:1_18:2)	4.91619	2.01097	3.24811	4.03686	3.33551	6.93617	3.38615	1.22499	3.71209	2.09762	5.09226	3.33691	4.17547
Plasmenyl-PC(P-16:0/22:6)	9.3963	4.46609	6.28549	7.56209	6.6419	11.0242	4.50361	4.61578	4.9504	5.07331	7.42706	5.07263	10.13
PI(17:0_18:2)	0.207793	0.106487	0.104192	0.527817	0.109215	0.347381	0.301649	0.0891727	0.203679	0.140819	0.332163	0.19075	0.274889
Plasmanyl-PC(O-16:1/18:3)	5.85919	4.9509	6.27431	5.29176	5.93574	11.0941	5.46099	3.36389	5.62725	3.42501	9.65688	5.16144	9.07035
PI(18:1_18:1)	201.569	114.656	124.39	436.881	134.372	325.848	221.895	105.153	189.501	138.603	335.459	177.999	286.266
Cer-NP(t18:0/16:0)	0.305422	0.271158	0.335261	0.413589	0.350962	0.623399	0.478872	0.133933	0.460891	0.156136	0.718945	0.319752	0.465386
Cer-NS(d17:1/16:0)	7.46961	10.4262	8.37456	9.43668	9.50176	20.8523	12.9308	4.06076	11.1815	4.59862	22.853	13.2892	13.0237
Plasmenyl-PC(P-18:1/22:6)	1.35194	0.966387	1.6936	1.64355	1.63021	1.88155	1.04069	0.953439	1.09777	0.727146	1.6545	0.997599	2.12082
PI(18:0_20:4)	394.813	202.736	262.245	699.11	261.814	561.699	359.222	199.939	320.416	243.426	575.383	295.1	535.646
Plasmenyl-PC(P-16:0/14:0)	156.573	70.753	125.157	109.55	110.923	147.287	93.1011	74.5622	98.6854	81.828	162.363	120.181	208.256
SM(d18:1/22:3)	0.027247	0.0216385	0.0322855	0.00559587	0.0277069	0.068449	0.0508552	0.021142	0.0522211	0.0151769	0.0442263	0.0250517	0.0225994
PI(16:1_18:0)	3.85465	1.85595	1.20276	6.30303	2.38046	5.13142	1.08108	0.999527	1.25913	1.1996	3.57251	0.719645	2.36881
OxPC(18:0_18:3(OH))	0.0460805	0.0767321	0.0850033	0.104096	0.0928964	0.130489	0.0949435	0.0560346	0.0506164	0.0481543	0.166917	0.0790612	0.166159
PC(15:0_16:0)	2.92284	11.7563	8.81703	14.2111	12.7514	26.941	21.0373	3.83902	12.6506	3.2043	40.4587	15.983	18.4618
CL(16:0_18:1_20:2_20:2)	2.86201	2.67493	5.25006	4.87785	3.15533	5.46894	3.14153	2.01705	3.62862	2.02748	5.18533	2.71467	5.28419
PI(18:0_22:5)	16.2549	6.00915	11.2188	44.6611	11.5721	26.4124	9.87276	9.07604	16.2338	10.8274	29.4107	8.75464	25.2359
PC(17:0_20:4)	13.6398	12.2622	18.8765	15.5625	13.3404	25.8798	13.8662	7.6172	16.7761	8.34016	24.6347	14.7207	22.7484
Cer-NS(d18:1/16:1)	0.710529	0.618336	0.701055	0.514511	0.446988	0.89643	0.494865	0.318756	0.483425	0.450071	0.878584	0.750158	0.561338
Cer-AS(d18:1/16:0)	0.550546	0.631108	0.623611	0.717571	0.725661	1.17931	0.837312	0.335209	0.65901	0.349833	1.37977	0.82805	1.03175
Cer-NS(d18:1/18:2)	0.339068	0.898921	0.79957	0.826832	0.89647	1.32352	0.814785	0.339947	1.03124	0.414255	1.83202	1.09875	0.659557
GlcADG(16:0_18:2)	1.58654	1.973	2.20363	3.07094	2.08077	3.78486	2.34819	1.24168	2.79313	1.27446	3.85008	1.65679	3.42718
PI(18:0_18:2)	35.6386	79.8872	89.0959	243.872	77.2534	203.987	136.145	58.2746	121.563	21.8584	210.458	114.272	161.595
PC(20:1_20:5)	13.3868	10.2504	18.0898	15.1818	17.4036	22.1527	12.0282	8.30247	11.6624	7.87126	20.9473	11.0124	27.0516
Plasmanyl-PC(O-16:1/16:1)	54.3209	50.7218	79.1021	69.8433	66.4011	99.7218	56.2614	37.4304	57.1853	36.7389	93.4743	53.3433	103.694
PC(16:0_20:3)	1263.52	1256.16	1712.52	1583.71	1355.5	2514.6	1423.24	798.66	1479.78	784.747	2221.26	1352.28	2153.15
PC(16:1_22:6)	0.9656	0.776715	2.8883	2.66174	2.30673	2.36891	0.695033	0.950786	1.16894	0.857147	1.6433	0.739691	2.30525
PC(16:0_17:1)	165.328	175.911	227.277	206.781	179.785	359.313	200.417	105.584	208.454	104.506	309.722	184.234	278.968
HexCer-NDS(d18:0/16:0)	2.71822	1.76197	2.38423	2.52283	1.94122	3.2106	1.69804	1.31056	1.81293	1.66352	2.62355	1.79824	3.56289
PC(18:0_20:5)	32.5157	22.3241	36.4777	39.4953	31.2107	45.5278	24.9024	20.495	24.3965	18.4761	40.4177	24.0069	50.1845
GlcCer_NDS(d18:0/16:0)	2.20913	1.85788	3.07119	2.34252	2.52035	3.64009	2.27801	1.56993	2.14798	1.67164	3.91428	2.22544	4.33801
Plasmenyl-PC(P-16:0/16:1)	1032.54	656.054	1073.45	948.895	269.472	1400.95	661.861	303.501	689.474	220.221	1011.1	731.698	1182.4
PA(15:0_16:0)	0.114288	0.160138	0.0735625	0.226749	0.117993	0.234537	0.265755	0.0514942	0.132241	0.0681791	0.327465	0.165868	0.225889
Cer-NS(d18:2/17:0)	1.1089	1.44015	1.23008	1.24139	1.37647	3.24589	1.58579	0.566413	1.51952	0.79736	2.61822	1.71019	1.54622
Plasmanyl-PC(O-16:1/20:4)	31.4551	27.4212	42.4724	38.2156	35.0754	57.572	30.6906	20.3361	31.2983	19.6886	49.6818	29.2071	54.1485
Plasmanyl-PC(O-16:0/14:0)	162.255	131.832	202.384	187.007	163.797	270.799	147.811	96.9797	151.083	98.7237	211.926	147.808	255.236
Plasmenyl-PC(P-16:0/20:4)	256.591	156.412	249.018	229.878	181.568	330.996	154.943	117.659	159.269	136.11	238.824	169.897	279.042
GlcADG(18:0_22:2)	0.961225	0.916252	1.54981	1.16527	1.24706	2.10581	0.980071	0.748431	1.24555	0.521133	1.68121	0.752511	1.95832
PI(17:0_18:1)	1.33777	0.637327	1.83786	2.91719	1.6043	2.08349	0.944644	0.861298	1.09705	0.981366	1.83571	0.875005	2.13434
PC(17:1_18:1)	166.449	178.335	223.907	217.67	176.763	374.368	205.799	106.448	212.642	103.607	311.008	189.485	288.209
Plasmanyl-PC(O-16:1/22:5)	42.984	34.2852	57.2732	51.3625	47.79	72.5378	36.2218	27.8627	37.5161	26.9922	59.6845	35.4568	72.6033
Plasmanyl-PC(O-16:1/15:0)	1.56213	1.97909	2.12896	3.24216	2.16262	3.74338	2.12017	1.27427	2.13176	1.01515	3.43965	2.26477	3.45524
Plasmanyl-PC(O-16:1/18:2)	31.0864	34.8248	53.8542	81.4412	45.7238	132.876	72.6397	26.0689	32.6064	45.8679	117.217	69.3203	48.1056
Plasmenyl-PC(P-18:1/22:5)	9.46055	8.1425	14.0143	12.4055	12.0232	17.5438	8.72752	6.88588	9.07556	6.3944	14.9277	8.46042	18.6133
Plasmenyl-PC(P-16:0/18:2)	643.291	410.526	672.596	598.948	461.265	867.292	414.45	305.296	242.423	344.745	627.9	459.952	739.52
Plasmanyl-PC(O-16:0/16:1)	353.039	290.489	450.954	458.394	348.939	608.366	328.429	220.197	363.815	215.677	491.134	317.829	593.389
PC(18:1_18:2)	509.524	471.701	646.392	610.211	500.592	970.738	516.811	303.779	568.462	302.816	773.65	506.111	777.552
Plasmenyl-PC(P-18:1/18:2)	577.828	243.886	365.927	349.963	225.602	513.611	200.855	267.481	254.085	168.799	295.081	274.196	651.704
OxPC(18:0_18:0(1O))	1.84779	1.4826	2.69303	2.47931	2.30785	3.00439	1.32326	1.34158	1.53977	1.24912	2.50846	1.4068	3.64678
Plasmenyl-PC(P-16:1/17:0)	3.87445	3.55885	5.05434	5.41033	4.49413	6.67762	3.81513	2.62219	4.25347	2.54784	3.31199	3.78015	7.05907
Plasmenyl-PC(P-18:1/20:4)	5.08313	3.46947	5.63521	5.38601	4.17286	7.91049	3.2164	2.80248	4.26198	2.74445	4.30713	3.60241	5.93144
Plasmanyl-PC(O-16:0/20:4)	79.184	47.8258	73.9387	62.1342	63.065	96.1106	50.7525	36.2685	54.1388	34.3004	79.9089	50.9458	98.8296
Plasmanyl-PC(O-18:1/20:4)	56.9376	39.2466	65.1811	63.3841	95.5706	84.089	56.3844	32.9308	46.3437	31.455	92.731	71.4306	149.061
PC(18:1_20:3)	913.084	612.618	1036.37	964.251	561.328	1170.93	608.67	447.42	690.504	451.289	841.527	690.298	1070.54
PC(18:0_22:6)	4.39462	2.88977	4.84584	4.84422	3.72132	6.36366	2.88861	2.34817	3.49034	2.34051	3.85917	3.26084	5.60752
Plasmanyl-PC(O-18:1/16:1)	309.929	281.85	377.187	379.545	310.725	561.405	316.914	197.73	298.216	181.167	506.664	279.781	489.419
PC(16:0_22:4)	214.81	171.458	249.035	307.011	249.828	349.808	241.704	117.201	268.994	120.642	291.985	243.018	311.415
Plasmanyl-PC(O-18:1/22:5)	15.0951	10.353	17.8197	16.5682	15.2291	22.9978	11.126	9.48544	11.3403	8.98885	18.1109	10.6635	23.7115
PC(18:1_22:4)	13.1315	11.464	17.7802	14.9382	13.967	23.9618	13.278	8.07528	13.9074	8.41013	21.058	12.5335	22.3643
PC(16:0_16:0)	4.92566	4.13438	2.70167	5.62594	4.37296	9.03525	5.61406	2.15635	5.0359	2.61562	7.90187	4.01962	8.1849
PC(17:0_18:2)	5.03662	3.01807	4.2849	4.47334	2.66265	6.07649	2.30652	2.23677	4.36061	2.10333	2.64107	3.25832	3.62646
Plasmanyl-PC(O-18:1/18:2)	13.9086	9.12821	15.4777	14.035	11.8547	18.4546	9.39517	7.50834	9.73733	7.38562	13.5088	9.06811	18.6798
PC(20:0_22:6)	0.0399674	0.0408238	0.0979514	0.0664557	0.0339625	0.119853	0.0275475	0.0748491	0.0532396	0.0290315	0.0321022	0.0296319	0.108002
PC(16:0_18:1)	2787.19	1498.45	2734.78	2357.44	1692.38	3195.35	1601.65	1340.6	1743.46	1408.78	2302.99	1598.39	2743.37
Plasmanyl-PC(O-16:0/15:0)	1.99707	1.65724	2.4563	2.44219	2.19242	3.72635	2.02486	1.32695	1.93537	1.33268	2.919	2.01019	3.31779
Plasmanyl-PC(O-16:0/18:3)	5.95695	3.52798	6.17297	5.108	4.24938	6.86386	3.51829	2.9717	4.08171	3.07167	4.64673	3.68595	6.63464
PC(18:0_20:4)	56.372	56.0424	63.9394	52.4134	70.26	123.175	55.1417	46.0188	41.452	45.8744	76.6474	60.129	106.465
PC(18:1_18:1)	2836.84	2109.1	3167.04	2741.29	2363.29	4363.75	2237.39	1529.06	2430.38	1576.45	3241.86	2248.81	3719.01
Plasmenyl-PC(P-16:1/16:0)	5.18217	4.70737	14.9049	10.3894	8.75178	13.6906	3.62625	5.03057	6.24187	3.08759	7.64739	5.20709	9.22044
Plasmanyl-PC(O-18:1/15:0)	22.1075	15.4047	25.7594	19.614	20.4719	31.6697	15.3199	12.136	16.7071	12.0704	23.4093	15.5715	29.7472
PC(20:1_22:5)	2.41551	1.97816	3.79065	3.39741	2.94343	4.54652	2.29978	1.72467	2.46019	1.73687	3.55799	2.27736	4.9629
PC(18:0_22:5)	23.8136	17.3468	28.8921	24.0816	25.3697	36.625	17.9576	13.9934	17.7781	13.8818	26.0885	16.9304	35.2041
PC(16:0_17:0)	13.9594	10.5072	19.4085	13.9473	11.0061	30.843	15.3577	8.5635	17.0395	8.60139	16.412	11.111	22.0549
Plasmenyl-PC(P-16:1/18:0)	13.1836	6.36228	9.72812	10.5631	6.84684	10.6189	9.9204	7.51649	6.97269	7.05502	12.7162	10.5295	18.4783
Plasmanyl-PC(O-16:1/20:3)	44.5622	38.2703	62.815	47.731	49.5275	77.3014	39.5469	28.2511	41.4547	26.9903	83.2171	39.6032	74.77
PC(18:1_20:2)	554.614	359.536	451.219	396.536	360.195	701.977	401.172	204.646	418.432	203.045	637.486	379.765	572.953
Plasmanyl-PC(O-16:0/20:3)	54.06	42.535	68.5196	55.0577	55.5919	82.854	44.029	31.9282	45.9868	30.8439	67.4902	43.7001	85.1235
Plasmenyl-PC(P-18:1/20:3)	29.203	25.7968	41.6023	32.8259	34.7241	51.8526	26.7811	19.8406	25.2726	19.0378	43.2748	26.605	53.2326
Plasmanyl-PC(O-18:1/22:6)	0.429531	0.297016	0.658144	0.43351	0.607705	0.674221	0.362998	0.314834	0.296736	0.37195	0.526345	0.265207	0.750785
PC(18:1_22:3)	67.7942	61.683	91.1865	80.7349	72.7826	124.912	67.7167	43.7451	70.22	42.6294	102.952	65.3877	114.367
PC(17:0_20:3)	6.69005	5.65523	8.3532	7.11433	6.81979	12.1633	6.08386	3.99058	6.24689	3.87722	8.59536	6.01238	10.1652
Plasmenyl-PC(P-16:0/16:0)	729.027	466.34	651.939	626.224	602.383	1071.39	640.813	442.974	543.064	378.775	682.311	520.37	846.229
PC(19:0_20:4)	2.91594	2.5976	4.06998	3.12783	2.94956	6.41602	3.17211	2.23739	3.2579	1.72785	4.04255	2.75466	4.58946
PC(18:0_18:2)	119.577	86.3525	130.775	126.234	93.4309	181.18	87.7832	61.1893	116.55	61.4503	116.637	90.6594	140.08
Plasmanyl-PC(O-16:1/16:0)	133.016	106.601	176.501	142.737	136.864	224.21	106.721	85.509	114.089	87.5046	146.406	115.581	204.712
Plasmanyl-PC(O-16:0/22:4)	480.441	420.745	636.706	561.353	557.456	862.249	463.273	297.69	426.892	294.945	691.449	459.324	876.707
Plasmenyl-PC(P-16:0/18:1)	870.941	699.14	921.088	840.954	716.665	1498.47	714.197	505.462	469.478	416.287	1012.21	775.332	818.368
Plasmanyl-PC(O-18:1/22:4)	5.68005	4.16479	6.96601	6.55287	5.59462	7.27573	4.43211	3.42898	4.10857	3.20277	5.44826	4.36761	8.55392
Plasmanyl-PC(O-16:1/18:1)	175.565	158.486	258.671	213.091	198.765	321.604	149.132	121.595	170.906	115.181	218.014	162.536	309.222
PC(17:0_18:1)	76.6265	76.4962	106.982	92.9248	80.7948	158.23	83.7687	48.9565	90.7685	49.0559	117.981	79.3314	123.338
PC(16:1_18:1)	65.9237	93.2441	167.427	548.249	248.361	287.779	184.992	106.061	253.383	62.8765	475.407	114.682	357.058
Plasmenyl-PC(P-18:1/18:1)	255.29	216.24	273.013	215.499	210.285	426.901	215.77	165.909	189.969	155.101	256.435	221.966	330.034
PC(18:0_20:3)	201.35	197.09	305.495	246.033	231.018	413.066	217.774	126.868	212.381	143.088	273.097	213.75	364.068
Plasmanyl-PC(O-18:1/20:3)	128.529	123.051	200.225	175.712	161.029	243.781	127.633	95.974	137.511	91.2691	191.843	125.722	254.435
Plasmanyl-PC(O-16:0/16:0)	427.268	315.658	492.226	452.577	406.461	664.663	356.204	244.735	371.692	252.434	582.699	352.45	629.893
Plasmanyl-PC(O-16:1/17:1)	0.524683	0.457032	0.493952	0.422424	0.458299	0.866622	0.529919	0.189913	0.433171	0.160666	0.56118	0.571067	0.506489
Plasmanyl-PC(O-16:1/18:0)	9981.8	6706.41	10417.3	9376.58	7292.79	13927.2	6881.54	5181.37	7240.53	4946.16	10211.2	7563.42	12435.9
Plasmanyl-PC(O-18:1/16:0)	1796.7	1397.33	2172.2	2062.59	1796.38	2859.41	1549.93	1074.92	1608.17	1056.71	2409.38	1506.8	2828.42
Plasmenyl-PC(P-18:0/20:4)	13.8457	7.0663	12.8046	11.3834	8.95116	14.6822	7.01421	6.45563	7.99284	6.21822	10.4423	7.81294	14.8781
PC(18:0_18:0)	5.47664	5.81019	8.32884	8.35461	7.04352	11.6154	6.66738	4.11813	6.78431	3.97209	8.90647	6.11228	11.3525
PC(19:0_22:5)	0.0119581	0.00536077	0.0228408	0.0248696	0.00464213	0.032045	0.00584199	0.0176492	0.0356364	0.00415685	0.0528248	0.0175755	0.0203445
Plasmanyl-PC(O-16:1/17:0)	40.4948	15.9313	24.3953	37.805	28.9215	54.7794	25.7565	19.4872	27.001	21.7416	39.4504	28.2495	46.7069
Plasmenyl-PC(P-20:1/17:1)	6.9735	5.78557	8.92261	7.72381	7.07287	11.6068	6.53044	4.27913	6.53741	4.18255	11.0091	6.35774	11.5282
Plasmanyl-PC(O-18:1/18:1)	436.199	368.154	561.65	554.658	474.969	743.899	407.244	270.751	413.794	263.654	639.634	401.666	744.746
PC(16:1_20:2)	8.60828	8.86613	13.9644	26.5343	12.7661	25.0272	10.8754	6.92357	13.6487	5.94527	19.1871	10.4042	17.6895
Plasmenyl-PC(P-16:1/19:0)	2.50719	2.19759	3.51583	4.12113	3.4452	4.47118	2.6732	1.74731	2.55218	1.6504	4.17387	2.43131	5.08388
PC(20:1_20:3)	406.546	250.875	412.909	371.896	282.903	441.42	252.75	158.613	278.502	216.184	321.102	293.423	392.691
PC(18:0_22:4)	39.4081	30.1155	54.3152	44.7703	44.3391	61.9581	33.3945	23.6235	32.1384	25.6793	50.3796	37.5057	69.0581
Plasmanyl-PC(O-18:0/20:4)	73.1503	57.0252	92.9374	88.5557	75.1495	118.037	60.207	44.0889	65.2778	43.4202	95.2517	61.2983	117.515
Plasmanyl-PC(O-18:1/20:2)	43.3135	37.8575	54.6973	52.529	45.6048	76.0561	41.192	26.2724	28.9666	25.7709	40.5086	28.716	72.0796
Plasmanyl-PC(O-20:1/20:4)	12.7238	9.88711	16.7857	15.4277	13.7793	20.5773	10.517	8.11371	10.8468	7.79484	16.8384	10.4828	22.1271
Plasmanyl-PC(O-16:0/20:2)	89.9759	58.1444	96.2129	99.4552	74.7189	120.539	57.6382	46.3976	72.6401	46.7961	79.6443	62.9494	110.691
PC(16:0_18:0)	218.854	175.235	269.351	251.838	217.824	382.84	198.532	125.035	203.873	136.106	323.166	195.096	337.17
Plasmanyl-PC(O-16:1/22:3)	21.4561	16.9941	26.984	26.6072	26.6246	36.1087	20.6038	16.0718	19.6173	13.6447	27.4829	18.1228	36.4399
PC(18:1_20:1)	4680.98	1961.57	3143.89	4761.95	3284.41	4169.98	3572.72	1421.27	3690.47	2477.35	5557.99	2263.72	3471.12
PC(18:0_18:1)	1303.61	1226.4	1571	1752.81	1378.8	2520.33	1197.22	846.849	1449.63	749.185	1812.54	1337.9	1952.88
PC(19:0_20:3)	3.32307	3.38159	4.54355	4.52625	3.91655	7.2009	3.94261	2.14922	4.16249	2.25253	7.2022	3.71377	6.13813
Plasmanyl-PC(O-18:0/15:0)	0.566343	1.0515	1.10743	1.8625	1.77418	2.05134	1.73487	0.608729	1.19279	0.47798	3.97131	1.5127	2.84391
PC(20:4_22:1)	2.7958	1.89316	3.21523	3.3919	2.72194	3.99865	1.98769	1.52763	2.30267	1.56786	3.16168	2.12186	4.2883
PC(17:1_20:1)	1.18576	0.905767	1.04377	2.09028	1.0536	2.04569	1.46884	0.693243	1.02371	0.738594	2.19696	1.09581	1.77477
PC(20:0_20:4)	2.33664	1.06165	1.80119	1.12796	1.68116	1.6901	1.19143	1.38524	1.25683	1.35498	1.52676	0.612484	2.73598
PC(18:0_20:2)	195.356	249.829	318.825	330.989	235.288	470.968	269.599	148.048	292.825	131.089	450.241	259.54	383.857
Plasmanyl-PC(O-18:0/17:1)	13.7747	11.1955	18.8071	18.4251	16.9166	23.2667	12.1263	9.1261	12.6188	8.80583	19.9411	12.2045	25.3343
PC(18:1_22:2)	78.6902	64.2227	88.8342	93.8053	74.0717	131.496	78.0664	56.3424	81.5359	38.4498	135.232	74.3022	123.012
Plasmanyl-PC(O-16:0/22:3)	59.6573	50.4807	83.6197	75.5805	74.2248	102.225	55.0319	39.2937	57.1868	37.392	94.3652	54.8745	113.393
Plasmanyl-PC(O-18:1/22:3)	20.8013	19.7524	31.9089	25.5671	27.8954	38.485	21.7969	15.168	21.9991	14.0427	32.7775	21.0094	44.9289
Plasmenyl-PC(P-18:0/20:3)	128.159	81.1587	123.327	131.16	95.9189	178.016	62.842	81.0982	73.1881	63.5495	125.81	97.5268	155.955
Plasmenyl-PC(P-18:0/16:0)	153.417	99.6984	121.53	151.758	102.425	213.263	99.222	57.083	103.433	78.7688	122.083	117.239	179.016
Plasmenyl-PC(P-18:0/18:1)	635.606	428.243	689.926	647.472	441.431	937.412	413.565	290.956	411.685	333.276	686.841	527.815	754.867
PC(20:5_24:1)	0.558875	0.462157	0.848893	0.978897	0.797001	0.97844	0.535171	0.418416	0.489727	0.38582	0.943979	0.530398	1.35802
PC(20:1_22:3)	14.3576	15.3263	22.9873	25.3088	19.8941	31.7765	18.3098	10.8704	18.6528	10.3407	32.0653	17.3603	33.3964
Plasmanyl-PC(O-16:1/20:2)	0.376515	0.359908	0.612269	0.675328	0.462702	0.800649	0.380229	0.267582	0.462712	0.245387	0.626208	0.385958	0.677384
Plasmanyl-PC(O-18:0/20:3)	66.4088	64.1557	99.2662	104.81	85.0165	129.112	72.8519	51.2968	75.2246	44.7135	125.72	70.2713	139.836
PC(18:1_19:0)	12.2124	14.3804	19.4216	20.8269	16.4932	29.9253	17.449	8.93756	17.7573	8.73899	29.8528	15.9633	26.5264
Plasmanyl-PC(O-20:1/22:4)	1.80701	1.7085	3.12966	3.30744	2.45366	3.54564	2.00934	1.32189	1.9049	1.17046	3.57803	1.86805	4.29796
PC(18:0_22:3)	26.2191	27.567	41.4243	44.6751	39.1983	63.3848	35.4195	19.4882	33.4257	19.03	61.6496	33.7785	63.3439
Plasmenyl-PC(P-22:1/20:4)	0.0509787	0.0344156	0.0584553	0.0660951	0.0621389	0.0719792	0.0623171	0.0460768	0.0418267	0.0301081	0.0879217	0.0472796	0.127391
Plasmanyl-PC(O-16:1/22:2)	39.6348	33.5549	52.2398	60.4715	40.7847	70.33	35.6902	24.0167	44.18	24.1508	55.934	35.929	63.7262
PC(20:5_22:0)	0.260242	0.16784	0.281444	0.274331	0.213553	0.349168	0.197433	0.135521	0.191867	0.11803	0.288581	0.181272	0.339798
Plasmanyl-PC(O-22:1/20:5)	2.95736	1.6713	2.92224	2.63436	2.04245	3.66899	1.62311	1.3185	1.75951	1.48771	2.51792	1.95471	3.09664
Plasmenyl-PC(P-18:1/22:2)	18.3919	15.2189	22.8144	25.1196	20.7735	30.4432	17.9011	11.1274	17.4785	10.3797	22.2217	17.3047	33.068
Plasmanyl-PC(O-18:0/16:0)	229.478	198.873	318.735	339.454	277.888	403.789	228.19	154.655	227.286	150.723	405.92	222.007	441.896
Plasmenyl-PC(P-18:1/19:0)	2.31753	1.94114	2.84428	0.218326	2.35196	4.08955	2.35907	0.27199	2.61788	1.50741	3.7155	2.13533	3.96644
PC(22:2_22:3)	0.17429	0.173042	0.278946	0.328771	0.245265	0.339916	0.181826	0.125878	0.223112	0.12616	0.26964	0.187928	0.379352
Plasmanyl-PC(O-18:0/18:1)	223.596	210.069	319.817	348.945	286.809	418.306	244.757	153.317	240.823	145.287	417.127	225.355	462.925
PC(20:3_22:1)	7.04698	6.12857	10.2257	11.5267	9.54815	12.8403	7.37246	4.95167	7.32687	4.66946	12.8493	7.415	15.0526
Plasmanyl-PC(O-20:0/20:4)	7.81853	2.79729	5.2912	12.0535	3.91144	5.95855	3.22131	2.1041	3.54984	2.22007	5.84783	2.9913	6.45983
Plasmanyl-PC(O-16:0/22:2)	66.5055	60.3227	92.0404	101.826	79.1714	126.661	58.2581	36.3647	49.478	42.4789	110.47	69.2711	111.2
Plasmenyl-PC(P-16:1/21:0)	0.601131	0.539061	0.877677	0.974384	0.787257	1.07963	0.118511	0.480086	0.69271	0.446909	1.08954	0.469466	1.34571
Plasmanyl-PC(O-22:1/20:4)	0.372535	0.200235	0.445872	0.501078	0.375078	0.473315	0.226896	0.213304	0.31645	0.210741	0.33583	0.189622	0.496912
PC(18:0_20:1)	711.315	511.138	782.897	720.86	505.383	1132.44	498.958	318.201	472.471	397.464	846.417	623.527	827.961
Plasmanyl-PC(O-18:0/22:4)	26.7056	17.1675	27.073	28.3368	19.3759	32.7481	13.9167	10.9925	15.2373	12.5807	24.1291	19.004	27.3342
PC(16:0_20:0)	11.2566	10.1183	15.8641	16.9271	13.5768	22.1499	12.2365	7.63414	12.4944	7.69947	22.2795	11.0459	20.1598
PC(18:1_22:1)	86.6795	63.5349	102.772	109.859	84.4288	132.562	72.6365	48.8478	76.0976	46.4021	127.999	71.4048	143.401
Plasmanyl-PC(O-18:1/22:2)	13.0561	12.9132	20.7656	22.4787	19.5129	26.883	14.6155	9.84395	16.0247	9.54734	25.7516	14.1234	30.2715
PC(18:1_20:0)	71.9796	68.3294	102.974	114.361	83.8199	142.105	76.9772	47.9344	84.3677	47.6148	128.383	75.1718	136.42
Plasmanyl-PC(O-24:2/18:2)	0.62056	3.0828	4.83224	5.37959	4.27633	6.25416	3.34997	2.24168	3.73752	2.17292	5.78131	3.31578	7.06121
PC(20:4_24:1)	0.746575	0.614237	1.09728	1.23185	0.995018	1.38419	0.747529	0.152073	0.228066	0.4912	1.45562	0.729581	0.707776
PC(22:5_24:1)	0.292568	0.23379	0.524225	0.609832	0.496643	0.584965	0.26824	0.0350567	0.253802	0.210977	0.61271	0.262587	0.942222
Plasmanyl-PC(O-18:0/20:2)	17.9008	13.5591	22.3289	24.2637	18.1709	29.7333	15.487	11.0046	18.8843	12.0304	24.9555	14.1803	31.4123
PC(18:2_24:1)	16.6852	16.5049	26.3578	31.4848	21.9399	34.2612	18.8682	12.1064	21.5336	11.7105	33.1546	18.6122	36.566
Plasmanyl-PC(O-22:1/20:3)	0.580316	0.519825	0.868488	1.14444	0.825083	1.06217	0.554805	0.370754	0.701325	0.380218	1.01456	0.579353	1.26117
Plasmanyl-PC(O-18:0/22:3)	7.18219	6.64523	10.6408	10.5929	9.74163	12.7574	6.91631	5.04783	7.06433	4.51176	11.4135	6.85717	14.3173
Plasmanyl-PC(O-16:1/22:1)	9.87763	12.1769	16.4066	15.5085	14.3513	22.2732	24.0409	7.14553	13.0738	7.45939	41.9916	13.1295	24.8793
Plasmenyl-PC(P-18:1/22:1)	10.3352	11.0415	16.3692	18.127	14.5065	21.7598	12.4206	7.63394	13.2619	7.26008	22.5856	11.9549	23.4473
Plasmanyl-PC(O-16:1/20:0)	2.40931	2.11173	3.23449	3.60105	2.78929	4.31309	2.42087	1.55149	2.60231	1.52093	3.40952	2.37709	4.41794
PC(17:1_24:1)	1.3564	1.65319	1.97963	2.92976	2.20679	2.5597	2.07376	1.12541	2.07468	1.01934	2.93525	1.91281	3.68083
Plasmanyl-PC(O-16:0/20:1)	7.10749	5.08349	8.10153	7.76923	3.23453	10.4081	4.6149	3.18758	4.34687	3.64636	8.35826	5.12755	8.76348
Plasmanyl-PC(O-24:1/22:6)	0	0.0217773	0.00742832	0.00145608	0.00169661	0.00273154	0.00185595	0.00613728	0.0145434	0.00143202	0.00332273	0.0141921	0.0204214
Plasmanyl-PC(O-20:0/22:4)	1.47332	1.79285	2.67874	3.01331	2.45059	3.55379	2.13465	1.2313	2.06393	1.1389	4.00225	1.96596	4.10547
PC(18:2_22:0)	0.620826	0.495971	0.810003	1.04956	0.661056	1.08282	0.567167	0.370301	0.686043	0.375983	0.891671	0.581139	1.08626
PC(20:5_24:0)	0.447741	0.228038	0.438428	0.457617	0.38762	0.550245	0.28049	0.201164	0.30192	0.18092	0.495178	0.034091	0.652598
Plasmanyl-PC(O-18:0/18:0)	12.027	10.3115	18.3593	20.5954	16.9769	24.4867	13.4083	8.52324	13.6822	7.16572	24.2683	13.0388	26.3501
Plasmanyl-PC(O-18:1/22:1)	36.1286	36.1512	53.0074	68.0368	50.1755	73.458	42.8687	25.5186	41.7506	23.7353	80.2703	41.0313	83.5299
PC(20:3_24:1)	2.44079	2.43182	4.43434	4.95423	3.78347	4.95634	2.8139	2.15909	2.62912	1.77549	5.52933	2.77504	6.87618
Plasmenyl-PC(P-16:1/22:1)	0.789819	1.30486	2.76276	4.15818	2.41491	3.66648	1.19768	0.960809	2.02052	0.586742	3.23933	1.2933	3.21589
Plasmanyl-PC(O-24:1/20:4)	0.0481763	0.0694631	0.0967094	0.0938894	0.102278	0.126848	0.0160321	0.0456614	0.0631545	0.0451121	0.160329	0.0741305	0.138161
Plasmanyl-PC(O-22:0/20:4)	0.351137	0.374812	0.617163	0.615733	0.523341	0.757514	0.410047	0.278947	0.439986	0.263719	0.745374	0.412381	0.859637
PC(18:3_24:0)	0.312272	0.307803	0.239827	0.592032	0.428732	0.335308	0.357726	0.244285	0.363776	0.213762	0.708269	0.358963	0.772549
PC(16:0_24:1)	20.1454	21.1735	32.5741	37.0131	28.4427	43.9644	25.3231	15.3676	25.1534	14.3929	47.9981	24.0905	49.0619
Plasmanyl-PC(O-18:0/22:2)	5.43565	3.98526	7.11794	8.82761	5.33796	8.19123	4.2836	3.26231	5.5942	3.26963	6.28766	4.88066	8.6759
PC(16:0_22:0)	3.44446	1.91457	3.26837	3.21441	2.64822	4.05625	1.78649	1.05073	2.206	1.48148	3.48801	2.16136	3.28741
PC(18:1_24:1)	29.4446	29.5766	48.8231	56.2405	42.2692	60.6257	35.0735	23.1763	35.01	21.0054	64.871	33.6574	74.4407
PC(18:1_22:0)	12.4231	11.9488	18.4135	22.8653	15.5457	24.7907	13.7425	8.39662	15.8956	8.16801	23.975	13.3478	26.254
Plasmanyl-PC(O-24:1/18:2)	0.416926	0.310046	0.560148	0.626466	0.454656	0.602577	0.297213	0.252208	0.406234	0.243021	0.516858	0.308906	0.737319
Plasmanyl-PC(O-16:0/22:1)	15.8139	13.1026	19.5694	19.2919	16.0101	27.9997	15.6805	10.271	15.709	10.2883	26.315	13.9089	26.5868
PC(20:4_24:0)	0.307527	0.27277	0.156647	0.622366	0.426947	0.639821	0.0896484	0.0595383	0.335915	0.049523	0.1899	0.0749062	0.719081
Plasmanyl-PC(O-22:0/20:3)	0.259212	0.233988	0.371147	0.391887	0.30166	0.453712	0.243982	0.16936	0.291935	0.145765	0.412416	0.237353	0.494667
PC(22:5_24:0)	38.614	0.0737969	0.171726	0.242994	0.190686	0.174365	0.0874424	0.0771434	0.106152	0.0614311	0.183902	0.0780752	0.264018
PC(18:2_24:0)	3.02608	2.70895	4.48872	5.59675	3.67967	5.48878	3.10027	2.03165	3.37547	1.89139	5.70587	3.05632	6.49051
Plasmenyl-PC(P-16:0/24:1)	10.6069	4.13562	7.29007	7.24603	3.92852	9.65439	3.72269	2.80076	4.10195	3.42827	6.89694	5.66982	7.65963
PC(18:1_23:0)	0.256279	0.371227	0.364587	0.611513	0.376023	0.5761	0.291036	0.176834	0.442779	0.134421	0.700069	0.313569	0.574276
Plasmenyl-PC(P-18:1/24:1)	1.2717	1.45238	2.24489	2.50093	2.01784	2.88952	1.67327	1.03773	1.67501	0.934916	3.26878	1.56887	3.45463
Plasmanyl-PC(O-16:1/24:1)	2.24935	2.63613	4.01656	4.24144	3.44527	5.66559	3.2524	1.84936	3.23491	1.69419	5.94623	2.89364	5.93164
PC(20:5_26:0)	7.42194	0.0292111	0.0730822	0.103691	0.0288709	0.0779805	0.0343821	0.0315956	0.0305331	0.0306451	0.0765489	0.034474	0.123475
Plasmanyl-PC(O-18:1/24:1)	5.36501	6.53606	9.6166	12.8547	8.81152	12.8084	7.76989	4.44645	8.58007	4.02611	15.594	7.21279	15.2891
PC(17:1_24:0)	0.00465373	0.00280261	0.0126932	0.00660608	0.00232183	0.0124307	0.00516394	0.00335663	0.0120862	0.00332986	0.00628913	0.0137787	0.0090478
Plasmanyl-PC(O-16:0/22:0)	3.17382	2.61506	5.08971	5.56319	3.71444	4.43444	2.78284	1.54346	3.74458	1.68375	5.8563	2.58085	5.42186
PC(20:3_24:0)	0.756025	0.530136	0.886269	1.44209	1.01095	0.802532	0.693751	0.530609	0.602499	0.472478	1.35886	0.659581	1.5647
PC(16:0_24:0)	2.73502	2.43079	4.13406	4.67577	3.73329	5.17981	3.0397	1.95237	2.94569	1.74193	6.38772	2.90319	6.70683
PC(18:1_24:0)	7.53034	7.04126	12.0602	14.4713	10.2785	14.6299	8.33959	5.35553	8.64919	4.68765	17.5968	8.23665	18.7107
PC(20:4_26:0)	0.075086	0.0597121	0.122365	0.1834	0.104414	0.106696	0.0680463	0.0617016	0.0856201	0.0535197	0.129278	0.0686237	0.217564
Plasmanyl-PC(O-16:0/24:1)	1.71158	1.72345	2.65214	3.294	2.21681	3.62545	2.11329	1.22597	2.00489	1.13297	3.33586	1.96618	4.00131
Plasmanyl-PC(O-16:1/24:0)	0.39756	0.371741	0.556192	0.698011	0.464633	0.75833	0.431918	0.254715	0.527034	0.245426	0.821076	0.420403	0.795789
PC(16:0_25:0)	0.00685937	0.00851449	0.012752	0.0139543	0.010595	0.0179806	0.00968522	0.00703	0.00754945	0.00544785	0.0225726	0.00922965	0.0237982
PC(18:1_25:0)	0.14579	0.138168	0.134631	0.287241	0.202345	0.158257	0.0878494	0.0525123	0.164015	0.0647791	0.234201	0.163284	0.373418
PC(18:1_26:0)	0.970553	0.849271	1.69246	1.83184	1.42472	1.82357	0.989268	0.7735	0.978267	0.668476	2.03803	1.0095	2.62955
PC(20:0_26:0)	0.0681339	0.072543	0.127221	0.106428	0.0990621	0.146589	0.0799272	0.0494762	0.0715015	0.0493262	0.0994657	0.0815105	0.173487
PC(18:0_26:0)	0.0265794	0.022314	0.0497227	0.100359	0.0441746	0.0599901	0.0897469	0.056677	0.0842675	0.0215295	0.0628236	0.0292195	0.0824274
OxPE(16:0_22:6(OO))	0.00950904	0.0247899	0.0105408	0.0210443	0.0365657	0.0252365	0.0406122	0.00806865	0.0127621	0.0110081	0.0243912	0.0380582	0.0244408
OxPE(16:0_20:4(OOH))	0.00380681	0.0139694	0.0029225	0.00507097	0.0155411	0.00702775	0.0277271	0.00226927	0.00628787	0.00506062	0.00910948	0.0249538	0.0069355
OxPE(18:1_20:5(1O))	0.00186428	0.00420072	0.00081942	0.00130569	0.00521481	0.00168544	0.00645312	0.000521386	0.00323671	0.00208507	0.00661825	0.00615479	0.00390526
OxPE(18:1e/22:6(2O))	0	0.0010252	0.000593893	0.000450413	0.00109301	0.00084644	0.00187793	0.000190968	0.00108567	0.000264446	0.00260941	0.00122032	0.000413185
OxPE(18:1_22:6(1O))	0	0.000101936	1.87e-05	3.4e-05	0.000148563	9.38e-05	0.000306137	0	0.000110843	1.23e-05	0.000335498	0.000239594	9.88e-05
OxPE(18:1_20:3(2O(1Cyc)))	0.00145469	0.00736461	0.00275137	0.00539583	0.00983944	0.00320654	0.0116094	0.00181067	0.00402594	0.00346888	0.00733132	0.0113086	0.00635849
OxPE(16:0_20:4(Ke))	0.00508675	0.00818861	0.00649307	0.0100039	0.0105201	0.0116856	0.0130871	0.00354912	0.00739269	0.00506402	0.0165694	0.0115967	0.01213
OxPE(18:1_20:4(OH))	0.00269282	0.0129228	0.00818387	0.0112405	0.0154763	0.00603989	0.0186417	0.00248231	0.00479086	0.0063098	0.0196991	0.0176314	0.0134426
OxPE(16:0_20:5(1O))	0.00409822	0.0059558	0.00257149	0.00860529	0.00795568	0.00983745	0.00917128	0.00307886	0.00585584	0.0036012	0.0119352	0.00835181	0.00991754
OxPE(18:1e/20:3(2O(1Cyc)))	0.00285459	0.00372625	0.00452343	0.00604009	0.00376237	0.00564352	0.00620816	0.00154005	0.00530232	0.00278817	0.013077	0.00400291	0.0078573
OxPE(18:1_20:4(Ke))	0.00590445	0.0113754	0.00767559	0.0130155	0.0138807	0.0142019	0.017644	0.00413303	0.0101936	0.00599756	0.0219664	0.0154839	0.0144578
OxPE(18:1_22:5(OH))	3.22e-05	0.000484	0.000442396	0.000590062	0.000868918	0.000538218	0.000966766	0.00011853	0.000714004	0.000355254	0.00171031	0.000594417	0.000782676
PE(20:4_20:4)	0.000724819	0.00115101	0.000925031	0.00128761	0.000548119	0.00151777	0.000985518	0.000688751	0.00152888	0.000235805	0.00205148	0.00107234	0.00169
OxPE(18:1_18:4(OH))	0.00106003	0.00143837	0.00120539	0.00184243	0.00180472	0.00210929	0.00190069	0.000684083	0.00136997	0.000803982	0.0023319	0.00197695	0.00219655
DMPE(14:0_14:1)	0.000842301	0.00114976	0.00163226	0.00166555	0.00171692	0.00233914	0.00162794	0.000723674	0.001274	0.000646745	0.000571762	0.00155394	0.00291556
OxPE(18:1_20:3(1O(1Cyc)))	0.00307836	0.00615926	0.00349571	0.00461877	0.00714604	0.00584967	0.00847217	0.00171954	0.00169414	0.00302177	0.00653174	0.00826547	0.00477222
OxPE(18:1e/22:5(2O))	0.000151715	0.00243803	0.00173546	0.00223912	0.00277236	0.00267621	0.00346353	0.000805732	0.00193222	0.0011669	0.00381119	0.00195597	0.00277034
PE(20:5_20:5)	0.000363602	8.59e-06	8.87e-05	0.000133974	2.65e-05	2.76e-05	1.92e-05	2.85e-05	0	1.11e-05	8.85e-05	0	4.01e-05
PE(18:1_18:4)	0.0111244	0.0097047	0.0118058	0.0100689	0.00522074	0.0172737	0.00398763	0.00401905	0.00728127	0.00330297	0.014249	0.0136529	0.0115309
PE(18:2_18:2)	0.00785602	0.0174149	0.0107773	0.0136214	0.0193682	0.0161757	0.0258644	0.00445155	0.0133477	0.00725481	0.0329023	0.0222002	0.0196022
OxPE(18:1_18:3(1O))	0.00547977	0.0127421	0.00680096	0.00956506	0.0141237	0.0120643	0.0184955	0.00357306	0.00812348	0.00572991	0.0166007	0.0164822	0.0120619
PE(16:0_16:0)	0.0102282	0.0168559	0.0198487	0.0220089	0.0221146	0.0292913	0.0228559	0.0091708	0.0179448	0.00915481	0.0423977	0.0203742	0.029633
OxPE(16:0_20:4(1O))	0.00305322	0.00742282	0.006806	0.00685215	0.00586173	0.0127433	0.012173	0.00371339	0.00615577	0.00277533	0.0173551	0.00885921	0.0125437
DMPE(14:1_16:1)	0.00814922	0.0124118	0.0151096	0.0158606	0.0168015	0.0228117	0.0175015	0.00662999	0.0131466	0.00624828	0.033814	0.0149822	0.025445
MMPE(16:0_20:5)	4.32e-05	0.00027681	2.52e-05	0.000143385	0.00041758	7.93e-05	0.000394055	8.32e-05	0.000176566	4.24e-05	0.0004715	0.000439503	0.000269567
PE(16:1_18:4)	0.00989117	0.00870134	0.013166	0.0107116	0.00841426	0.0186319	0.00833228	0.00469843	0.00747652	0.00660035	0.0152502	0.0103984	0.0128476
OxPE(18:1_20:4(1O))	0.000873216	0.00245077	0.00115708	0.00328069	0.00429802	0.00255601	0.00578118	0.00104524	0.00176061	0.00155294	0.00813678	0.0047562	0.0042518
DMPE(16:1_22:6)	0.00210627	0.00542003	0.0029542	0.00491587	0.00460969	0.00364381	0.0077462	0.00242794	0.00541727	0.0014022	0.012312	0.00533357	0.0058327
OxPE(18:1_22:6(OH))	0.00331131	0.00557256	0.0112935	0.0122533	0.00694539	0.0183244	0.0115652	0.00473148	0.00992368	0.00427546	0.0193197	0.00570673	0.0153596
OxPE(16:0e/20:4(1O(1Cyc)))	0.00200705	0.0139146	0.00940019	0.0107358	0.0169304	0.0131042	0.0219046	0.00449333	0.0105442	0.00569484	0.0307603	0.0128178	0.0190852
MMPE(16:0_18:1)	6.59e-05	6.59e-06	1.22e-05	2.38e-05	0	1.6e-05	3.07e-05	6.15e-06	8.69e-06	5.65e-06	5.54e-05	1.91e-05	2.95e-05
OxPE(16:0_18:2(OH))	0.0107094	0.0172535	0.0166564	0.0186405	0.019591	0.0274135	0.0229856	0.00814753	0.0166356	0.00848916	0.0310739	0.0209831	0.0261716
DMPE(14:0_18:3)	0.0162681	0.0119234	0.0332621	0.0144254	0.0116774	0.0509832	0.042952	0.00355164	0.0309603	0.00481904	0.0405704	0.0353134	0.0578587
OxPE(18:1_18:3(OH))	0.00275522	0.00461841	0.00442458	0.00543058	0.00574614	0.00746453	0.00651227	0.00223682	0.00447538	0.00254794	0.00948665	0.00598021	0.00751793
DMPE(16:0_18:4)	0.0182959	0.032799	0.0328735	0.0356807	0.0370745	0.0513755	0.0445642	0.013992	0.0319009	0.0169597	0.0725459	0.0383536	0.0510712
PE(14:0_20:5)	0.0184998	0.024329	0.0350473	0.0410473	0.0302541	0.0453958	0.0322526	0.0160639	0.029476	0.0140959	0.0512165	0.0284921	0.0479704
PE(14:1_16:1)	0.00840796	0.0115183	0.0187267	0.0152487	0.0117348	0.0217488	0.0157268	0.0067069	0.0119269	0.00766306	0.0226663	0.0127031	0.0224951
OxPE(16:0_18:3(1O))	0.000906292	0.00242755	0.00413412	0.0031226	0.00285274	0.00398596	0.00329251	0.00115194	0.00323479	0.000912967	0.00633564	0.00338405	0.00378721
PE(16:1_20:5)	0.193447	0.293897	0.346286	0.400931	0.281406	0.524198	0.336769	0.15351	0.323336	0.150315	0.755018	0.290226	0.51596
PE(20:4_20:5)	0.0164933	0.00770105	0.0142205	0.0084939	0.010318	0.0146514	0.00665493	0.006492	0.0090874	0.00614988	0.00869379	0.00642277	0.0148744
DMPE(16:1_20:5)	0.032505	0.0648067	0.0737416	0.0801539	0.0728627	0.128073	0.0822125	0.0368988	0.070705	0.0313957	0.131073	0.0695324	0.120359
PE(14:0_18:3)	0.0764918	0.064651	0.0911812	0.0824472	0.0590041	0.153005	0.0704584	0.0356243	0.0678238	0.0468813	0.122076	0.0890227	0.0984091
PE(18:2_18:3)	0.00353087	0.00409364	0.00816732	0.00902562	0.00625354	0.0127269	0.00724448	0.0021279	0.00873577	0.00369247	0.0127503	0.00633349	0.00858103
OxPE(18:1_22:4(OH))	0.000218444	0.000935442	0.000971863	0.000950443	0.00137173	0.000976922	0.000833792	0.000373979	0.000453238	0.000371081	0.000575289	0.00114034	0.000764406
DMPE(16:0_20:5)	0.0321885	0.0562097	0.0600964	0.0601661	0.0450488	0.105781	0.0195528	0.0270106	0.0338424	0.026852	0.0460569	0.068451	0.0640449
DMPE(14:0_16:1)	0.0532474	0.0617168	0.0781536	0.0646122	0.262196	0.111279	0.269707	0.0306753	0.0646004	0.0262653	0.455247	0.256419	0.0919285
PE(15:1_20:4)	0.00167833	0.000809941	0.000988666	0.00065047	0.00106114	0.00110212	0.000367447	0.00105198	0.000661204	0.000389811	0.000754526	0.000444321	0.00235963
PE(15:1_16:1)	0.00292756	0.00413446	0.00706066	0.00556321	0.0046826	0.00892351	0.00529129	0.00242115	0.0049854	0.00217986	0.00870483	0.0055844	0.00635844
OxPE(18:0_20:4(1O))	0.0175713	0.0222628	0.0237265	0.0226413	0.0279895	0.0334153	0.0237716	0.0109521	0.0174887	0.0125516	0.0227649	0.0277859	0.0276549
MMPE(18:1_18:3)	0.0235563	0.031729	0.0401919	0.0356719	0.0367531	0.0581743	0.0386117	0.0174507	0.0297715	0.0162442	0.0647483	0.0342989	0.0553421
OxPE(18:0_20:5(1O))	0.00419621	0.00506184	0.00606342	0.0066703	0.00775472	0.00822356	0.00650132	0.002784	0.00425251	0.00314648	0.00595732	0.00666858	0.00876611
PE(12:0_16:0)	0.0144926	0.0234843	0.0247233	0.0190861	0.00915173	0.0490462	0.0249696	0.00521517	0.0177356	0.00907258	0.0141982	0.0123315	0.0346719
PE(14:0_14:0)	0.0187058	0.0237437	0.0308823	0.031646	0.0255796	0.0514487	0.0301334	0.0137679	0.0264143	0.0149443	0.0438322	0.0283365	0.0373196
PE(16:1_18:3)	0.139294	0.216653	0.255504	0.222957	0.198991	0.422914	0.257047	0.113619	0.0377459	0.107246	0.422459	0.232432	0.0564587
MMPE(16:0_20:4)	0.0196691	0.0205113	0.0277367	0.0255332	0.0234241	0.039803	0.0229302	0.0120389	0.0202204	0.0119658	0.0319346	0.0226156	0.0317428
OxPE(16:0_20:3(OH))	0.00801934	0.0159303	0.0195075	0.00892932	0.0224896	0.0285416	0.0187106	0.00973972	0.0129585	0.00589274	0.0218726	0.0196077	0.0290899
PE(18:2_20:5)	0.0568651	0.071242	0.10245	0.0665115	0.0498243	0.142635	0.0773108	0.0471433	0.0769324	0.0447511	0.0856495	0.0713546	0.129462
PE(14:0_16:1)	0.110158	0.193985	0.248302	0.222242	0.206106	0.388815	0.220144	0.116107	0.200486	0.120015	0.338049	0.215041	0.30288
PE(17:1_20:5)	0.0958648	0.0491095	0.103361	0.0125027	0.0636484	0.100191	0.0474064	0.0417892	0.0524298	0.0414672	0.0717352	0.0561417	0.0939841
Plasmenyl-PE(P-16:1/20:5)	0.173825	0.238859	0.305108	0.273064	0.243464	0.459897	0.272917	0.135849	0.254322	0.131604	0.427552	0.249752	0.384423
OxPE(16:0_18:1(1O))	0.0187765	0.0486137	0.0721433	0.0655721	0.0328089	0.0290515	0.0198123	0.0343115	0.0465578	0.00928857	0.0862166	0.0552116	0.0980813
OxPE(22:5_16:1(OH))	0.0061037	0.0107882	0.0243285	0.0326135	0.0227672	0.0338632	0.0108222	0.00807649	0.0167797	0.00454014	0.0293586	0.0133216	0.0249996
PE(16:1_17:2)	0.00578027	0.00996269	0.0169017	0.0113148	0.0111814	0.0192832	0.0108098	0.00606594	0.0106136	0.00499772	0.0177557	0.0119226	0.014619
PE(14:0_20:4)	0.0991277	0.0841312	0.117551	0.116237	0.0676471	0.18105	0.048058	0.0437057	0.0857248	0.0548926	0.151506	0.0330309	0.0532242
PE(16:1_16:1)	0.646345	0.963855	1.14886	0.814481	0.887025	1.8703	1.13489	0.523057	1.10054	0.498685	1.87793	1.03349	1.43933
DMPE(14:0_22:0)	0.0446539	0.0464302	0.0607205	0.0683124	0.0540916	0.0826865	0.0593283	0.0316428	0.0526457	0.0279266	0.0845035	0.0551607	0.107225
PE(20:3_20:5)	0.0144457	0.037402	0.0609523	0.0317898	0.0167644	0.080126	0.0355832	0.0232974	0.0362207	0.0280397	0.0156788	0.0156639	0.0232159
PE(13:0_16:0)	0.000255237	0.000429011	0.000731474	0.000369786	0.000539642	0.00139994	0.0003655	0.000364509	0.000210034	0.000283301	0.000634105	0.000941662	0.000765293
DMPE(16:1_18:2)	0.0913816	0.125542	0.142189	0.114968	0.14039	0.208964	0.15087	0.0631979	0.117616	0.0650422	0.229776	0.141147	0.197531
PE(16:1_20:4)	0.263821	0.33439	0.455991	0.340315	0.346396	0.636651	0.162662	0.203587	0.36161	0.192292	0.597694	0.334754	0.534763
Plasmanyl-PE(O-16:0/14:0)	0.00503062	0.00367927	0.00595485	0.00563276	0.00663685	0.00863549	0.00391185	0.0021034	0.00441955	0.0027362	0.00396161	0.00512591	0.00934101
OxPE(18:1_18:1(1O))	0.107292	0.100868	0.153005	0.141832	0.148591	0.199993	0.118759	0.0701628	0.102728	0.069849	0.194965	0.112958	0.217301
PE(15:1_18:2)	0.00466012	0.00635983	0.0118751	0.00735324	0.00780116	0.0119219	0.00658959	0.00419682	0.00641864	0.00324237	0.0120284	0.00907223	0.0102307
PE(16:0_18:4)	0.0587581	0.0441881	0.0396405	0.0684395	0.0357948	0.0813359	0.0412368	0.0242025	0.0390142	0.0303551	0.0742786	0.0175374	0.0670831
DMPE(17:1_18:2)	0.00116918	0.000945586	0.000823919	0.000248784	0.000888586	0.0013179	0.000617182	0.000475402	0.000294266	0.000620548	0.000745783	0.00107349	0.000688066
Plasmenyl-PE(P-16:1/22:6)	0.407415	0.307474	0.472452	0.229776	0.270102	0.637309	0.293603	0.177294	0.287965	0.220824	0.496211	0.358484	0.146808
PE(18:2_22:6)	0.00844404	0.00710379	0.0134234	0.0074723	0.00841941	0.0126718	0.0057765	0.00589309	0.0071435	0.00533654	0.0084405	0.00704962	0.0133773
DMPE(18:2_18:2)	0.0171696	0.0197615	0.0252593	0.01755	0.0244623	0.0320369	0.021746	0.0114102	0.0166782	0.011672	0.0362698	0.0210435	0.0351043
DMPE(18:1_20:4)	0.00976513	0.0106871	0.0124897	0.0075731	0.0121642	0.0179578	0.0111749	0.00560008	0.00916799	0.00646545	0.0175344	0.011111	0.0159088
PE(16:1_18:2)	0.710827	0.634498	1.15108	0.857207	0.850452	1.24226	1.05442	0.509141	1.02724	0.497971	1.69203	0.677971	1.32981
PE(14:1_16:0)	0.0292995	0.0269306	0.0442419	0.0355645	0.0397959	0.0573831	0.0296446	0.0201309	0.0263394	0.022834	0.0539194	0.0317708	0.0597197
OxPE(18:1_18:2(OH))	0.0375775	0.0395325	0.0932792	0.06101	0.038262	0.0733969	0.0432646	0.0305986	0.0495719	0.0245892	0.0806772	0.0511402	0.0803842
DMPE(15:0_16:1)	0.0134802	0.0177276	0.0270432	0.0247998	0.019633	0.0366363	0.0204944	0.0120553	0.0175801	0.0113608	0.0332988	0.0180077	0.0344019
Plasmenyl-PE(P-16:1/18:3)	0.150767	0.120793	0.160799	0.131442	0.106398	0.251958	0.129717	0.0667317	0.0156382	0.0830926	0.122457	0.0890824	0.166231
MMPE(18:1_22:5)	0.00256261	0.000949615	0.00158776	0.000241155	0.000608704	0	0.000390283	0.000464653	0.000280691	0.00109731	0.000268322	0.00127256	0.000854334
PE(16:0_20:5)	0.694872	0.566257	0.981894	0.703453	0.734236	1.12599	0.5833	0.442047	0.58891	0.436263	0.77357	0.604982	1.05596
MMPE(15:0_20:3)	0.0290769	0.031214	0.0421982	0.036118	0.0369869	0.0609232	0.0241722	0.0142804	0.032902	0.0183917	0.050024	0.0363886	0.0479042
Plasmenyl-PE(P-16:1/14:0)	0.0570045	0.0492831	0.0546104	0.0338873	0.041728	0.0859602	0.0499315	0.0266021	0.0422737	0.0236945	0.0438172	0.0540185	0.066376
DMPE(16:1_17:1)	0.0116044	0.0141442	0.0175409	0.0137574	0.0149625	0.0272835	0.016369	0.00746798	0.0141794	0.00724926	0.0179915	0.0166579	0.0204194
PE(18:2_22:5)	0.00321578	0.00221116	0.00364248	0.000955221	0.00101053	0.00694523	0.00151862	0.00172909	0.00438191	0.000912837	0.00272129	0.00191714	0.00165938
Plasmenyl-PE(P-16:0/18:4)	0.0642415	0.0164768	0.102721	0.0854645	0.0683443	0.0622918	0.0772525	0.0440804	0.0236206	0.0512915	0.0634579	0.0793536	0.0662093
Plasmenyl-PE(P-16:1/16:1)	0.0980971	0.0705436	0.106172	0.0914345	0.062551	0.14234	0.07921	0.0436666	0.0807703	0.050192	0.117739	0.074569	0.103395
DMPE(17:0_20:4)	0.00138097	0.000160096	0.00349687	0.00283013	0.000830374	0.000279456	0.00083418	0.000897819	0.00476875	0.0008401	0.00492981	0.00457631	0.00204252
Plasmenyl-PE(P-16:1/20:4)	0.0837433	0.0869514	0.163412	0.155282	0.110036	0.212043	0.109129	0.0750525	0.130656	0.0819074	0.192319	0.0991903	0.121573
OxPE(16:1_20:3(OH))	0.68667	0.923778	1.8901	1.92539	1.47199	2.66365	0.864168	0.607428	1.4257	0.373085	1.76968	0.877297	1.68912
Plasmenyl-PE(P-16:0/14:1)	0.0558793	0.0908035	0.143137	0.191928	0.123612	0.180648	0.131909	0.0687513	0.151655	0.06556	0.320555	0.0935186	0.255348
DMPE(18:0_20:5)	0.0554702	0.0421938	0.06173	0.0664302	0.0603145	0.0795662	0.0593245	0.0305235	0.048733	0.0340702	0.0828198	0.0436016	0.0999527
DMPE(18:1_18:2)	0.0345801	0.0370952	0.0351343	0.0374809	0.0534223	0.0453347	0.0538667	0.0156644	0.0340788	0.0280621	0.0723196	0.0442097	0.0584516
PE(15:0_16:1)	0.114634	0.103447	0.175505	0.18217	0.132208	0.216406	0.141087	0.0753625	0.151963	0.0737696	0.26552	0.106371	0.215297
PE(16:0_18:3)	1.97958	1.86997	2.53581	2.47721	2.16489	3.34745	2.52144	1.14648	2.17345	1.10209	4.36285	1.82898	3.74054
PE(17:1_18:3)	0.0147672	0.0177886	0.0396962	0.0323265	0.0179918	0.0333868	0.024098	0.0121331	0.025112	0.00967023	0.040536	0.0398666	0.0320047
OxPE(18:1e/22:5(1O(1Cyc)))	0.262332	0.20891	0.378631	0.349839	0.309203	0.411441	0.288386	0.172395	0.261231	0.160947	0.532155	0.210158	0.57365
DMPE(16:0_16:1)	0.584651	0.572273	0.783508	0.671367	0.711325	0.882847	0.747176	0.269969	0.623287	0.266303	0.8349	0.662355	0.723031
PE(16:1_17:1)	1.06852	1.22083	2.6767	1.55174	1.39511	2.43402	1.55314	0.869735	1.53823	0.680277	2.26948	1.51615	2.03674
PE(20:3_20:4)	0.453784	0.319873	0.585764	0.57861	0.439839	0.724952	0.456329	0.238821	0.43505	0.247908	0.793065	0.328261	0.834933
PE(18:1_20:5)	2.62994	1.63557	3.13497	3.09445	2.4196	3.36395	2.13546	1.43202	1.99027	1.41399	3.55565	1.61186	4.03954
PE(14:0_18:1)	0.027173	0.0057315	0.0412714	0.00416647	0.00738017	0.0152138	0.00517518	0.00957666	0.011873	0.00522667	0.00932999	0.0108087	0.0078829
OxPE(16:1_18:1(OH))	0.0409623	0.0569929	0.145344	0.290587	0.0980222	0.119864	0.0886146	0.0436707	0.0297407	0.0289019	0.331261	0.0711903	0.1671
DMPE(18:1_20:3)	0.0349521	0.04076	0.0332365	0.0179728	0.0484545	0.0466017	0.04764	0.0143682	0.0277431	0.0204897	0.0402022	0.044537	0.0470059
OxPE(18:1_9:0(COOH))	0.0271534	0.0105401	0.0169699	0.0152052	0.0433567	0.0308062	0.025887	0.0126807	0.0147413	0.0124294	0.0179342	0.00891142	0.0319128
Plasmenyl-PE(P-16:1/22:5)	1.92741	1.53467	2.48055	2.32623	1.83912	3.03271	1.97472	1.16275	1.93101	1.13702	3.22112	1.4911	3.24406
MMPE(14:0_16:0)	0.0101314	0.0106325	0.0263458	0.0284656	0.0189257	0.0194877	0.0182813	0.007972	0.0133196	0.00780578	0.0252325	0.020021	0.032568
OxPE(18:1e/20:4(1O))	0.143074	0.313867	0.311062	0.252842	0.322655	0.39232	0.343479	0.13529	0.238216	0.159449	0.441401	0.324269	0.480543
OxPE(18:1_18:2(1O))	0.0781717	0.0590098	0.074038	0.117314	0.0523446	0.0746033	0.0765686	0.0198135	0.0660745	0.0223551	0.211211	0.0614818	0.100511
PE(18:1_18:3)	2.10384	2.25538	2.63964	2.56921	2.12643	4.08715	2.93751	1.15415	2.55396	1.1679	4.87496	2.2015	4.03565
PE(17:1_20:4)	0.395178	0.993403	2.14646	1.87059	1.36112	1.75022	1.26971	0.641033	1.23468	0.352563	2.18046	1.28623	1.64135
PE(14:0_16:0)	0.012119	0.0117366	0.0139263	0.0160398	0.00952206	0.0183711	0.0129956	0.00947856	0.00958952	0.00623369	0.0196681	0.0138608	0.0238175
OxPE(16:1_22:4(OH))	0.31589	0.743088	1.07942	2.34812	1.14222	1.90948	0.904432	0.363783	1.1151	0.211757	2.25305	0.784786	1.44838
OxPE(16:0_18:0(1O))	0.13715	0.0803693	0.151495	0.141152	0.135031	0.165359	0.100704	0.0742157	0.0861051	0.0697773	0.15502	0.0876909	0.206279
Plasmenyl-PE(P-16:0/20:5)	1.26868	1.19812	1.77777	1.56924	1.42205	2.33001	1.55225	0.766673	1.52125	0.71192	2.88733	1.15109	2.4452
MMPE(16:1_18:2)	0.241918	0.550391	1.01572	0.965403	0.633244	0.959264	0.734815	0.313042	0.707088	0.194613	1.2851	0.746245	0.802913
Plasmanyl-PE(O-16:0/16:1)	0.0287924	0.0213305	0.0276675	0.0409403	0.0275281	0.0182411	0.03323	0.0150597	0.0113678	0.00211218	0.0691322	0.0112551	0.0507979
DMPE(16:1_18:1)	0.277106	0.276247	0.369561	0.315616	0.330616	0.54151	0.339958	0.172624	0.280571	0.166544	0.522417	0.325964	0.497155
MMPE(18:1_22:4)	0.0713333	0.0494147	0.104526	0.0756679	0.0722997	0.152214	0.0686696	0.042387	0.074516	0.0394378	0.105725	0.0702512	0.108594
PE(17:1_18:2)	0.172419	0.30164	0.637704	0.277107	0.349459	0.540669	0.291843	0.190225	0.328504	0.133732	0.450066	0.382904	0.382098
PE(16:0_22:6)	0.0686187	0.0724251	0.161293	0.062436	0.0982617	0.116995	0.0547894	0.0476481	0.0614184	0.0393952	0.085738	0.0556858	0.118444
OxPE(18:1_18:0(1O))	0.245246	0.14501	0.26176	0.200092	0.213456	0.217829	0.154602	0.108159	0.10817	0.124973	0.2341	0.125462	0.304416
Plasmanyl-PE(O-16:0/18:2)	0.0230225	0.0257053	0.0416049	0.0299125	0.0351267	0.0592215	0.0325579	0.0172491	0.0314424	0.0137356	0.0644063	0.0293229	0.0563927
OxPE(18:0_20:3(1O))	0.0360233	0.0269693	0.0467961	0.036139	0.043573	0.0526421	0.0335418	0.022003	0.0277028	0.0213516	0.0744967	0.0310858	0.0713466
PE(18:1_22:6)	0.201524	0.193982	0.312265	0.180177	0.222157	0.36372	0.18195	0.12659	0.208952	0.120558	0.298976	0.178855	0.320225
Plasmenyl-PE(P-18:1/14:1)	0.0697046	0.0711205	0.107264	0.121176	0.123875	0.103035	0.0742812	0.0374641	0.0799552	0.0342615	0.115656	0.0736164	0.111143
DMPE(16:0_18:2)	0.41892	0.345727	0.502753	0.406075	0.403002	0.697882	0.388935	0.224098	0.374871	0.214014	0.567472	0.398852	0.596961
PE(17:0_20:5)	0.00582125	0.000614259	0.0031332	0.00675104	0.00249481	0.00112199	0	0.00261444	0.00490632	0.00291954	0.00489319	0	0.00700632
Plasmenyl-PE(P-18:1/20:5)	5.67507	5.70739	8.10842	5.81208	6.20498	10.6898	5.34485	3.70158	5.97475	3.51877	8.99026	5.43447	9.15371
PE(12:0_18:0)	0.043984	0.0362426	0.0318445	0.0398169	0.0371545	0.0300374	0.0447243	0.0167107	0.0299378	0.032778	0.0474665	0.031949	0.0667287
PE(16:0_16:1)	3.34249	3.3167	4.61251	2.07095	3.70903	6.75143	3.72095	2.1364	3.89999	2.18134	6.28874	3.58989	5.67913
PE(17:1_22:5)	0.00542264	0.00235557	0.00871098	0.00341261	0.000788832	0.00608666	0.00137228	0.00269096	0.000663002	0.00101396	0.00207921	0.00140077	0.00321009
Plasmenyl-PE(P-18:0/14:0)	0.0052833	0.00654076	0.0106548	0.0101498	0.0102888	0.0165491	0.00773276	0.00456549	0.0074014	0.00469308	0.0148018	0.00697679	0.0141026
PE(16:0_20:4)	0.776433	0.645354	0.99667	1.01578	0.87702	1.34606	0.720361	0.494062	0.777782	0.497087	1.20538	0.68786	1.24633
PE(16:1_18:1)	5.08022	6.52875	7.39424	7.40483	5.90383	13.352	7.81221	3.39353	8.17658	3.53374	13.2532	7.06386	9.84171
DMPE(15:0_16:0)	0.0188894	0.0212811	0.0272634	0.0205092	0.0247127	0.0377812	0.0247833	0.0121402	0.0224368	0.00957171	0.0341346	0.023758	0.0290185
Plasmenyl-PE(P-18:1/18:3)	0.0940449	0.0953227	0.130118	0.136821	0.111431	0.194777	0.111715	0.0591401	0.115304	0.0631973	0.185787	0.0992037	0.170972
OxPE(18:1_20:3(OH))	0.0552164	0.0824703	0.18041	0.206186	0.158995	0.231974	0.082881	0.0588818	0.119421	0.0363071	0.21918	0.0937766	0.179895
PE(18:1_20:4)	2.8983	2.65211	3.95935	3.41563	2.98355	5.2984	3.06242	1.91077	3.31603	1.73289	5.10319	2.6497	5.12241
PE(18:1_22:5)	0.261819	0.257189	0.36806	0.291211	0.186566	0.555581	0.267367	0.186507	0.325164	0.147177	0.428318	0.275484	0.428246
Plasmenyl-PE(P-18:1/15:1)	0.0327692	0.0594591	0.0412586	0.0222571	0.0154156	0.061909	0.0167833	0.011767	0.0425145	0.0104488	0.0655757	0.0178689	0.0824848
DMPE(16:0_20:3)	0.138776	0.106559	0.1883	0.170977	0.169489	0.210682	0.144852	0.0641673	0.109487	0.0720326	0.201954	0.171809	0.256795
PE(15:0_16:0)	0.0114264	0.00966666	0.0147796	0.0130878	0.0132919	0.0199171	0.0120155	0.00696927	0.0128739	0.00730883	0.0188745	0.00981588	0.0179893
DMPE(15:0_18:1)	0.0608464	0.0562158	0.0762925	0.0593099	0.0649284	0.114213	0.0633098	0.0359995	0.0507138	0.028115	0.108534	0.0626692	0.0986731
PE(16:0_18:2)	5.01404	4.35268	7.16414	5.97889	6.3268	8.61375	5.12924	3.33301	5.30857	2.91065	9.98211	4.8178	8.37988
Plasmenyl-PE(P-16:0/18:3)	1.2638	1.68557	1.87766	1.9161	1.3598	3.46543	1.98877	0.979778	2.35867	0.839029	3.32399	1.77757	2.20817
Plasmanyl-PE(O-18:0/14:0)	0.0809253	0.0661607	0.104332	0.0787742	0.0905518	0.124561	0.0738076	0.046837	0.0659543	0.0471738	0.122327	0.0800094	0.133199
OxPE(22:5_18:1(OH))	0.131477	0.122008	0.362631	0.427126	0.320073	0.376168	0.114833	0.126557	0.165722	0.0876891	0.276148	0.136862	0.384004
OxPE(22:5_20:2(OH))	0.00714889	0.00654926	0.0235022	0.00954701	0.0148378	0.025165	0.00390282	0.00661658	0.00840374	0.00363976	0.00514836	0.0057402	0.0155846
OxPE(18:1_20:3(1O))	0.227391	0.294245	0.690678	0.677335	0.565699	0.848661	0.285353	0.219731	0.415351	0.159334	0.636882	0.323825	0.634877
DMPE(18:0_20:4)	0.0512486	0.0209037	0.0719424	0.0554587	0.0658404	0.0523832	0.065311	0.0329025	0.0550069	0.0314256	0.106821	0.0605386	0.0958125
Plasmenyl-PE(P-16:0/22:6)	1.41249	1.42441	2.27894	1.54171	1.46414	2.88392	1.58774	1.06239	1.29613	1.04223	2.12993	1.27481	2.36536
DMPE(18:0_22:5)	0.00957604	0.0113583	0.0137247	0.0104884	0.0115995	0.0156106	0.0139335	0.00518757	0.00974999	0.00636537	0.0154297	0.0117114	0.0163867
PE(17:0_18:3)	0.0520018	0.0403795	0.0624728	0.0569186	0.0371956	0.0873698	0.0458975	0.0240816	0.0453914	0.0285338	0.0697665	0.0474633	0.0633491
PE(18:1_18:2)	5.62903	6.20224	7.66542	6.82586	5.95968	12.2414	7.16626	3.58327	7.44287	3.5388	11.9659	6.54359	9.38841
PA(16:1_18:1)	0.0780944	0.060888	0.0451511	0.0720055	0.062492	0.100776	0.0668182	0.0365243	0.0560481	0.0447933	0.0887195	0.0521107	0.105015
PI(17:0_20:3)	1.08303	0.640491	0.723422	2.10507	0.673134	1.76888	1.27571	0.508173	0.917093	0.656865	1.89189	1.00924	1.42
MMPE(16:0_18:3)	0.060576	0.063732	0.0642841	0.0734665	0.0623684	0.123339	0.0705334	0.0354745	0.0728221	0.0424882	0.116105	0.0522803	0.100086
Plasmenyl-PE(P-18:1/22:6)	1.26749	1.22352	1.81553	1.6167	1.41631	2.39628	1.32602	0.782601	1.4126	0.820927	2.28553	1.24392	2.27489
DMPE(16:0_16:0)	0.00664218	0.00787824	0.0100938	0.00753461	0.00794364	0.0126724	0.0087873	0.0039148	0.00874825	0.00448711	0.0151213	0.00835049	0.0118803
PI(19:0_20:4)	0.0945685	0.0689591	0.0676219	0.164468	0.0678555	0.177136	0.112704	0.0469781	0.0918732	0.054014	0.171086	0.0978769	0.122033
Plasmenyl-PE(P-16:0/15:1)	0.0072764	0.00809942	0.0110086	0.00964357	0.00870252	0.015555	0.00835698	0.00469028	0.0100721	0.00505404	0.0176178	0.00883387	0.0132259
CL(16:1_18:0_18:1_18:0)	0.299583	0.326766	0.400537	0.395748	0.315567	0.644232	0.357621	0.186702	0.40284	0.188369	0.598669	0.348368	0.487305
Plasmanyl-PE(O-18:0/16:1)	0.240093	0.0856504	0.183983	0.137088	0.158799	0.233899	0.127761	0.0757821	0.126902	0.071317	0.15443	0.0811113	0.22912
DMPE(14:0_15:0)	0.0306915	0.0304211	0.0415291	0.0378488	0.035394	0.0654394	0.0383171	0.0193027	0.0388887	0.0217951	0.0639696	0.0383328	0.0509101
DMPE(16:0_17:1)	0.011015	0.0102538	0.0135843	0.0117904	0.0114531	0.0202518	0.0124954	0.00627508	0.0119945	0.00613306	0.0175406	0.0123111	0.0161355
PE(17:0_20:4)	0.300372	0.400467	0.722821	0.444016	0.424426	0.77683	0.449509	0.253695	0.485287	0.219016	0.766611	0.459856	0.572528
Plasmenyl-PE(P-16:0/14:0)	0.745141	0.685227	0.990738	0.902805	0.812162	1.44793	0.814966	0.488685	0.828216	0.51219	1.46531	0.810688	1.31681
Plasmenyl-PE(P-18:1/17:2)	0.020441	0.0337282	0.051523	0.0414711	0.0220886	0.0656669	0.0169328	0.018557	0.0128703	0.0193618	0.0511458	0.032271	0.0515045
Cer-NDS(d17:0/16:0)	9.13e-05	0.000354223	0.00063892	0.000746629	0.000362495	0.0006514	0.0010146	0.000164292	0.000518651	0.000207279	0.00229454	0.00110512	0.000536367
DMPE(18:1_22:4)	0.00525998	0.00621357	0.00967743	0.00475292	0.00630795	0.0119139	0.00682851	0.00334217	0.00603715	0.00228248	0.0103004	0.00671036	0.00894428
Plasmanyl-PE(O-18:0/20:4)	0.00277072	0.00336952	0.0070182	0.00800154	0.00623846	0.00860787	0.00551117	0.00307569	0.00575265	0.00242121	0.00823244	0.00473282	0.00996304
PE(16:0_17:1)	0.439959	0.425482	0.649782	0.485774	0.471374	0.878948	0.48276	0.288299	0.514426	0.291096	0.769625	0.480605	0.710782
SM(d16:0/18:1)	0.0138953	0.00875567	0.0118747	0.00702474	0.00968422	0.0193243	0.00902508	0.00575918	0.0102565	0.0063331	0.0105992	0.0104709	0.0136348
Plasmenyl-PE(P-16:0/20:4)	8.15365	2.26412	2.51652	7.74617	1.84682	12.9732	6.87909	4.69063	2.70224	4.77699	4.40595	2.34318	2.9322
SM(d18:1/18:0)	8.90353	6.0981	8.59481	6.37255	6.50992	12.9817	6.92689	3.88675	6.34236	4.30617	10.0985	7.17992	9.16154
Plasmenyl-PE(P-16:0/16:1)	4.03449	4.13842	6.06091	4.47708	4.59056	9.01452	4.00662	2.8519	4.99004	2.65845	7.02026	4.35416	7.35307
CL(18:0_18:0_20:3_22:5)	1.24883	0.859071	1.53486	1.26085	1.20116	1.75321	0.873695	0.736084	0.982333	0.737511	1.33437	0.877611	1.88628
PE(18:0_20:5)	2.62306	1.87771	3.19683	2.72146	2.5242	3.84493	1.83564	1.54984	2.1672	1.54606	2.78913	1.8393	3.98126
Plasmenyl-PE(P-20:0/16:1)	0.0920699	0.0362126	0.126471	0.105622	0.0443918	0.16332	0.0901269	0.0562984	0.0850641	0.0558016	0.135938	0.087615	0.153072
CL(20:1_20:1_20:3_22:5)	0.00913761	0.0270769	0.031858	0.0362767	0.0231268	0.0541947	0.0274904	0.0130193	0.0339997	0.0134572	0.0532688	0.0284174	0.0443424
PI(18:1_22:3)	0.481127	0.194927	0.241035	0.998694	0.233437	0.5686	0.330912	0.208673	0.330468	0.264873	0.427119	0.31528	0.505406
Cer-NS(d18:1/16:0)	7.54466	5.93247	6.42179	5.81731	7.26846	11.9155	7.01211	3.17105	5.94518	3.71195	11.5581	7.82761	9.00862
PE(17:1_18:1)	0.930946	0.880813	2.15153	1.07627	1.12862	1.76852	0.911527	0.775658	1.0383	0.602414	1.43776	1.05824	1.44966
Plasmenyl-PE(P-18:1/16:1)	3.24281	2.36981	3.70356	2.44662	2.55767	4.67437	2.29163	1.74246	2.90202	1.80668	3.53992	2.27999	4.22121
MMPE(16:0_16:1)	0.0684527	0.0869906	0.0899566	0.0746981	0.0735749	0.148457	0.0712711	0.0327157	0.0781477	0.0718586	0.0430591	0.38307	0.073266
CL(17:0_17:0_17:0_17:0)	0.00876483	0.00911687	0.0151409	0.00808754	0.00907654	0.0197375	0.00820314	0.00566031	0.00967512	0.0056799	0.0159761	0.0162809	0.00851403
Plasmenyl-PE(P-18:1/20:4)	11.3925	6.42962	11.767	7.03345	8.24745	11.7245	5.533	5.31051	6.98846	5.70645	9.21606	5.54021	13.2155
MGDG(16:0_18:2)	0.0286263	0.015882	0.0301095	0.0305185	0.0243391	0.0456195	0.0142553	0.0171277	0.0196576	0.0176103	0.022649	0.0235619	0.0397422
MMPE(18:1_18:2)	0.330376	0.252324	0.887833	0.327977	0.348258	0.481936	0.24816	0.347772	0.265936	0.162561	0.334061	0.325474	0.353348
Plasmenyl-PE(P-18:1/22:5)	1.53104	1.00063	1.719	1.2472	1.1866	1.8817	0.970991	0.728954	1.06209	0.737275	1.68453	0.901524	1.73799
DMPE(16:0_18:1)	0.961336	0.57147	0.952465	0.682902	0.747715	1.17897	0.624617	0.453359	0.584467	0.46261	0.921556	0.653413	1.11537
PI(18:0_22:4)	0.181445	0.0715536	0.123053	0.381357	0.0729158	0.199798	0.126728	0.0796375	0.10639	0.100976	0.208507	0.108736	0.219571
PI(18:0_20:3)	15.7366	5.35465	7.63791	19.9872	7.12223	14.1767	8.8983	5.55425	6.85308	7.38713	14.2616	7.92673	14.0468
Plasmenyl-PE(P-16:0/18:2)	1.77014	3.19002	3.38492	3.67359	2.90205	5.35921	3.20461	1.83405	3.84581	1.07773	5.47395	3.37137	4.38256
CL(18:0_18:0_18:1_20:3)	0.763498	0.729249	0.956895	0.859442	0.755934	1.4479	0.712406	0.449254	0.736592	0.462222	1.23821	0.768356	1.19931
MMPE(16:1_18:1)	0.133532	0.141212	0.187779	0.138591	0.141254	0.259786	0.139335	0.0722182	0.143533	0.114346	0.234945	0.456273	0.185679
Cer-NS(d18:2/18:0)	0.749847	0.680697	0.654641	0.516133	0.775564	1.30506	0.772852	0.315509	0.636138	0.365502	1.07428	0.892021	0.892991
PE(16:0_20:3)	1.42431	1.37124	1.81266	1.70571	1.45271	2.72862	1.58204	0.86536	1.7265	0.901075	2.71719	1.45007	2.36222
OxPE(16:0_22:3(OH))	0.993699	1.13993	2.60504	2.06709	2.16231	3.15351	0.870641	0.923337	1.3675	0.604292	1.77613	1.10307	2.31591
DMPE(18:1_18:1)	0.707996	0.566266	0.808392	0.552152	0.695097	1.13353	0.598858	0.375458	0.58345	0.387503	0.854893	0.634287	1.02024
Plasmanyl-PE(O-18:0/18:2)	0.00585234	0.00172961	0.00694109	0.00706138	0.00356802	0.00485599	0.00146252	0.00273792	0.0029886	0.000766312	0.0028828	0	0.00905782
PEtOH(18:1_18:1)	0.631016	0.270317	0.0666991	0.212678	0.514569	0.687539	0.350577	0.204737	0.278938	0.311616	0.532142	0.320791	0.444751
PA(16:0_16:0)	0.194558	0.10806	0.129459	0.11043	0.119001	0.177605	0.152371	0.0714076	0.0761268	0.115968	0.15956	0.119517	0.215719
PE(18:0_22:6)	0.307146	0.258636	0.440702	2.55607	0.355455	0.528212	0.264388	0.201696	0.29565	0.197952	0.476919	0.258858	0.559169
HexCer-NS(d18:1/18:0)	0.101793	0.110405	0.159039	0.111794	0.138335	0.215923	0.131412	0.067691	0.12384	0.0717709	0.206712	0.125551	0.203769
DMPE(14:0_16:0)	0.589434	0.495575	0.781454	0.560739	0.638824	1.11911	0.595802	0.362954	0.61013	0.410452	1.09012	0.602979	0.959722
PE(18:1_20:3)	3.61842	4.06825	5.19963	4.42112	4.01888	7.89196	4.47178	2.3757	4.81501	2.37775	7.7858	4.08275	6.41613
MMPE(20:0_22:5)	0.108753	0.0713288	0.112173	0.0911507	0.089873	0.142657	0.0732566	0.0494455	0.0827234	0.0508861	0.102953	0.0787878	0.128902
Cer-NS(d19:1/16:0)	0.000312876	0.00102483	0.000401987	0.000102683	0.00150584	0.0018442	0.00116399	8.49e-05	0.000625323	7.27e-05	0.00248052	0.00134859	0.000648347
Plasmenyl-PE(P-16:0/15:0)	0.0536359	0.0553547	0.0789065	0.0537318	0.0613968	0.124724	0.0660682	0.0371368	0.0705541	0.0392067	0.116216	0.061424	0.100443
PA(16:0_18:1)	0.81284	0.409384	0.483635	0.488876	0.480859	0.778425	0.409409	0.429482	0.370946	0.504896	0.726494	0.402371	0.858536
Plasmenyl-PE(P-18:0/20:5)	2.35211	1.82436	3.2921	2.44548	2.52007	3.5548	1.72971	1.39362	2.20345	1.40415	2.89309	1.87912	3.84541
PI(17:0_22:3)	0.354758	0.20568	0.245415	0.735285	0.247926	0.575982	0.400763	0.172856	0.305578	0.208845	0.646217	0.322178	0.505401
Plasmenyl-PE(P-16:0/17:1)	0.609167	0.501781	0.730347	0.588667	0.428744	1.09616	0.531588	0.312569	0.515878	0.337988	0.831226	0.586221	0.756089
Cer-NDS(d18:0/16:0)	0.559879	0.653334	0.811669	0.676609	0.746182	1.40284	0.77488	0.400972	0.66122	0.303155	1.55302	0.783952	1.2442
PE(16:0_18:1)	16.7534	13.6924	24.4059	18.8175	15.8213	31.9732	15.1554	11.5108	15.8262	10.9589	24.961	16.9712	24.39
MMPE(18:1_18:1)	0.0124977	0.0136522	0.0216815	0.0124127	0.0141703	0.024823	0.0151088	0.00837628	0.0142992	0.00829473	0.0210003	0.0150622	0.0200734
Plasmenyl-PE(P-18:1/17:1)	0.192372	0.365102	0.517714	0.385392	0.300343	0.93128	0.477277	0.223225	0.414	0.263693	0.721986	0.39861	0.518685
DMPE(18:0_18:2)	0.481689	0.604709	0.922901	0.525538	0.832456	1.13122	0.823242	0.447752	0.90961	0.346882	1.46723	0.610752	1.22679
PE(18:1_18:1)	36.0009	36.8301	52.075	42.7817	43.2975	73.5508	44.6723	24.4313	47.1786	23.5698	78.3435	39.6527	65.7094
PE(18:0_20:4)	6.90977	6.5716	11.0888	8.97196	9.96307	12.9511	8.06186	5.42077	9.49694	4.66864	16.4112	6.67243	14.7438
OxPE(18:0_20:3(OH))	0.135342	0.192808	0.548946	0.297799	0.458993	0.517382	0.156034	0.181274	0.314767	0.09549	0.35255	0.176508	0.518657
Cer-NS(d18:1/17:0)	0.0858513	0.108815	0.102407	0.0959155	0.133076	0.216855	0.143664	0.0492366	0.118499	0.0543033	0.255436	0.140932	0.162409
Cer-NS(d18:2/22:2)	0.00778603	0.00808039	0.00880308	0.00695496	0.010283	0.0348231	0.0267662	0.00375045	0.00769756	0.00489197	0.0430067	0.0254866	0.011377
PI(18:0_18:1)	0.188955	0.125608	0.153122	0.414198	0.163863	0.341977	0.340692	0.106963	0.227722	0.126536	0.570212	0.215824	0.369678
CL(20:1_20:1_20:1_22:5)	0.532061	0.527047	1.08945	0.89813	1.02423	1.01532	0.790904	0.535526	0.914574	0.423322	1.97699	0.510413	1.58747
PE(18:0_22:5)	0.894291	1.04477	2.1189	1.53597	1.99442	1.99239	1.59643	1.05962	1.77983	0.845219	4.06519	1.07556	3.18729
OxPE(16:1_22:1(OH))	0.11317	0.145815	0.570973	0.216782	0.351989	0.332426	0.141476	0.165435	0.247213	0.0861327	0.341115	0.175943	0.434744
PE(16:1_18:0)	2.18883	2.60427	4.95623	4.03114	5.05132	5.45498	4.10516	2.61621	4.87814	1.83646	7.17609	2.82125	6.55171
Cer-NDS(d18:0/18:1)	0.039385	0.076867	0.050682	0.0760496	0.100408	0.151983	0.0666382	0.0403181	0.0928549	0.0388567	0.220104	0.105869	0.082568
Plasmenyl-PE(P-18:0/15:0)	0.0146252	0.059221	0.0935572	0.0522872	0.0953036	0.114391	0.098217	0.0344464	0.104938	0.0333007	0.21763	0.0572115	0.115714
PE(18:1_20:2)	2.986	4.01977	6.06337	3.62099	5.78508	7.66914	5.94386	3.10656	6.9945	2.24738	11.1964	3.96347	8.58287
OxPE(18:1_22:3(OH))	1.8673	2.64204	6.95273	7.62892	8.1023	7.88467	3.61918	3.24947	5.57481	1.69907	8.59478	3.03289	9.20141
MMPE(18:1_20:3)	0.07701	0.057528	0.549641	0.31146	0.354805	0.117985	0.0841992	0.212847	0.11359	0.0522878	0.227192	0.0680811	0.180266
DMPE(18:1_20:1)	0.0057768	0.00298142	0.00950926	0.00600549	0.00340803	0.00481589	0.00357782	0.00228313	0.00456619	0.00254953	0.0075553	0.00391727	0.00810369
OxPE(22:5_20:1(OH))	0.0129268	0.0118774	0.037928	0.0315901	0.0378919	0.0350259	0.0127796	0.0161177	0.0217301	0.00964603	0.0309749	0.0118805	0.0463086
PI(18:0_20:2)	3.97755	1.20689	2.09567	9.39038	2.21182	3.70767	2.97878	1.94736	2.57477	2.441	4.6692	2.16783	4.98829
PI(19:0_20:3)	0.0370636	0.012932	0.0196121	0.102631	0.0246974	0.0415103	0.0361437	0.0220551	0.0311601	0.0268242	0.0475468	0.0256824	0.0524956
PE(16:0_17:0)	0.0251542	0.0402809	0.074741	0.0424137	0.0818117	0.0767621	0.0567101	0.0413561	0.0644935	0.0239056	0.115757	0.032661	0.102709
PI(18:1_19:0)	0.00605273	0.00145724	0.00186101	0.0154984	0.00325197	0.0079937	0.00687863	0.00450781	0.00659208	0.00456434	0.0114142	0.00521045	0.0106247
DMPE(17:1_18:1)	0.0260474	0.0296534	0.0564725	0.0322031	0.048041	0.0561667	0.0412581	0.0248924	0.0434545	0.0195624	0.0687443	0.0330507	0.0675777
DMPE(17:0_18:1)	0.00987659	0.0166945	0.0285707	0.0173143	0.0226431	0.0405786	0.0195099	0.0127957	0.0228206	0.00828036	0.0313683	0.0226008	0.0312444
DMPE(18:0_20:3)	0.0169947	0.0198795	0.0438994	0.0272013	0.0412358	0.0443148	0.0368066	0.0200706	0.0371047	0.0168511	0.122204	0.0591529	0.065032
Plasmenyl-PE(P-20:1/22:6)	0.00150432	0.00193712	0.00171878	0.000320611	0.00144927	0.0034007	0.00266674	0.000324133	0.00150061	0.0013306	0.00264722	0.000266147	0.00143133
Plasmenyl-PE(P-16:0/20:3)	11.7156	10.7361	16.8199	11.3377	12.7079	21.2013	12.6478	8.38264	13.4162	7.22504	22.3843	10.362	20.3172
Plasmenyl-PE(P-20:0/16:0)	0.468064	0.356112	0.607042	0.465196	0.551466	0.72348	0.427623	0.283837	0.356124	0.270864	0.67895	0.425806	0.824596
Plasmenyl-PE(P-18:0/22:6)	0.341393	0.271985	0.456307	0.419043	0.376919	0.543391	0.299643	0.216973	0.303116	0.207953	0.53006	0.279733	0.59657
Plasmenyl-PE(P-18:1/20:3)	14.7988	13.5604	23.8421	16.2471	13.8013	26.8187	15.3754	11.3025	15.9823	10.1263	26.9277	14.1334	21.3856
PE(17:0_20:3)	0.320915	0.37886	0.470077	0.451237	0.387329	0.770152	0.454876	0.214506	0.46439	0.217722	0.815101	0.415054	0.594773
Plasmenyl-PE(P-18:1/22:4)	0.823554	0.739687	1.04004	0.915265	0.600397	1.57149	0.749213	0.420615	0.780751	0.44237	1.17181	0.824532	1.06815
PE(18:0_18:2)	0.681793	0.930845	1.03549	1.26023	0.856337	1.90543	1.10748	0.453653	1.2949	0.4469	2.02309	1.01801	1.26209
PE(20:5_22:1)	0.0311203	0.0242937	0.0417028	0.0344966	0.0215548	0.0446367	0.0218208	0.00506728	0.0233658	0.0189169	0.0381433	0.027922	0.0371761
Plasmenyl-PE(P-16:0/16:0)	3.36879	3.08029	4.59874	3.9499	3.91287	6.80358	3.85135	2.20235	3.76966	2.32491	6.99297	3.75081	6.06866
Plasmenyl-PE(P-16:0/18:1)	36.5672	37.2476	50.1051	47.8785	40.9527	76.1003	43.3691	24.2945	43.629	23.2636	71.8728	40.8984	64.4792
PE(17:0_18:1)	0.689771	0.636207	0.966241	0.914685	0.467767	1.37082	0.761271	0.438823	0.762871	0.443839	0.802082	0.726191	1.19615
PE(18:1_22:3)	0.538404	0.595862	0.797954	0.726076	0.606761	1.36381	0.764239	0.397138	0.663354	0.394261	1.02758	0.628801	0.963393
Plasmenyl-PE(P-18:1/18:1)	22.1007	29.2275	30.8816	35.6492	24.252	58.4512	33.2917	17.678	34.5188	13.9294	54.2395	31.3716	44.5012
Plasmenyl-PE(P-20:1/22:5)	0.0429746	0.0400334	0.0889703	0.0601442	0.0342481	0.0976784	0.0395066	0.0236463	0.0479856	0.0245954	0.0532088	0.0488122	0.0650601
Plasmenyl-PE(P-18:0/20:4)	3.49745	3.12948	4.5978	4.1776	3.64735	5.79279	3.07126	2.13166	3.61664	2.12258	5.3018	3.27078	3.91852
PE(19:0_20:4)	0.000835091	0.00286869	0.00290017	0.00487916	0.00184834	0.00757638	0.00411118	0.00116824	0.00398974	0.000305679	0.00723119	0.00326093	0.00349589
Plasmenyl-PE(P-18:0/22:5)	2.59428	1.96314	3.31329	3.14471	2.59757	3.9682	2.09185	1.56584	2.27747	1.54087	3.4073	1.9999	4.11473
DMPE(16:0_18:0)	0.0391423	0.0387719	0.0628421	0.041394	0.0560037	0.0796303	0.0490324	0.0282538	0.034617	0.0225017	0.0853073	0.0478719	0.0856316
MMPE(20:0_22:4)	0.193122	0.155006	0.244939	0.207968	0.214615	0.318583	0.180633	0.109956	0.162798	0.107927	0.279373	0.179358	0.322001
MMPE(18:1_20:2)	0.101214	0.110501	0.188413	0.157213	0.108427	0.222405	0.122696	0.071783	0.144798	0.055073	0.198653	0.109397	0.179547
Plasmenyl-PE(P-18:0/16:1)	1.43022	1.34679	1.66896	2.099	1.49131	2.71467	1.56185	0.838663	1.89449	0.812042	2.76493	1.46485	2.3515
DMPE(18:0_18:1)	0.289115	0.20764	0.284243	0.271699	0.287618	0.39463	0.226365	0.145652	0.222823	0.144374	0.485777	0.306982	0.514639
PE(18:0_22:4)	0.429146	0.447706	0.636012	0.620851	0.50058	0.900704	0.522515	0.278565	0.556163	0.287615	0.97155	0.487095	0.82407
PE(18:0_20:3)	13.9827	14.1916	19.4882	19.2817	16.2902	28.9912	16.7928	9.06056	17.0744	9.24022	30.0884	15.4898	25.8616
Plasmenyl-PE(P-18:0/18:2)	2.18581	2.57348	3.09997	3.65574	2.70869	5.10874	3.04475	1.45613	3.5859	1.47454	5.34148	2.7882	4.08744
Plasmenyl-PE(P-18:1/17:0)	0.769776	0.25878	0.752683	0.359419	0.532588	1.14241	0.522536	0.320155	0.499365	0.405354	0.863027	0.309323	0.82139
Plasmenyl-PE(P-16:0/20:2)	1.37495	1.2565	1.76316	1.56767	0.868563	2.55597	1.27135	0.671464	1.34309	0.718593	2.09342	1.59054	1.79247
OxPE(18:0_22:3(OH))	0.213592	0.266589	0.656116	0.734403	0.59351	0.762777	0.241313	0.225155	0.404201	0.138992	0.587512	0.276806	0.669274
DMPE(18:0_20:2)	0.0342261	0.0380727	0.0539834	0.0422755	0.028136	0.0746861	0.0469232	0.0230934	0.0138987	0.0175704	0.0665845	0.0438037	0.0555313
PE(16:0_18:0)	0.524979	0.470174	0.795869	0.641178	0.706666	1.03844	0.653688	0.371985	0.631566	0.381128	1.26045	0.595475	1.05674
DMPE(19:0_19:0)	0.0259062	0.0283685	0.0381519	0.0339647	0.0358489	0.056375	0.0330364	0.0178522	0.033412	0.0179322	0.0625135	0.0309092	0.0561931
Plasmenyl-PE(P-18:0/17:1)	1.99354	0.951029	2.16487	1.49636	1.33154	3.2394	0.959383	0.53337	1.52473	1.02887	2.52479	1.45957	1.37866
PE(18:1_20:1)	2.66495	3.28889	4.1381	4.10955	3.52779	6.66719	4.08798	1.94696	4.17931	1.83831	7.29257	3.54814	5.5568
MMPE(18:0_18:1)	0.00408498	0.00533417	0.0059415	0.00606007	0.00475104	0.00976816	0.00530909	0.00211499	0.00760061	0.00218319	0.0101145	0.00610787	0.00671717
Plasmenyl-PE(P-16:0/22:3)	9.34144	9.80128	13.8578	14.0228	11.6665	19.6426	11.3142	6.38744	12.3705	6.26364	19.9435	10.6017	18.3404
PE(18:0_18:1)	18.0175	17.7542	25.0921	25.9567	21.645	37.4142	21.6731	11.8189	21.9406	12.0357	39.3533	20.2926	33.8629
Plasmenyl-PE(P-18:1/22:3)	5.0241	5.80389	7.34204	7.59887	5.97305	11.4902	6.61691	3.29666	7.02719	3.49005	11.3347	6.1892	9.65369
PE(20:4_22:1)	0.0537826	0.0646668	0.0862671	0.0936405	0.073045	0.13068	0.0788202	0.0418331	0.0798709	0.0404494	0.142515	0.0691393	0.122499
MMPE(18:0_20:3)	0.238806	0.279608	0.370494	0.368724	0.315042	0.585931	0.343631	0.172721	0.345126	0.170769	0.611787	0.312178	0.483766
MMPE(18:1_22:3)	0.0105631	0.0118855	0.0261214	0.0176612	0.0162581	0.0220115	0.0110797	0.00835045	0.0148072	0.00681115	0.0175345	0.0128842	0.0189334
PE(17:1_18:0)	0.00200754	0.00223003	0.00231521	0.00377383	0.00228931	0.00448903	0.00277118	0.00152692	0.0018732	0.00130075	0.00471994	0.0037504	0.00460287
PE(20:0_20:4)	0.0477031	0.0560076	0.0753969	0.0811792	0.0646727	0.112569	0.0654529	0.0350988	0.0697463	0.0342626	0.120595	0.0611467	0.0997981
PE(18:0_20:2)	1.50315	2.84567	3.21837	2.78238	1.78321	5.98881	3.6328	0.980653	3.82469	1.10054	6.64442	3.23577	4.86441
PE(18:1_22:2)	0.378884	0.533915	0.640059	0.687399	0.533768	1.10746	0.668889	0.283906	0.692986	0.283736	1.21311	0.577465	0.856341
PE(17:0_18:0)	0.0169715	0.0111657	0.0285847	0.0283955	0.0089424	0.0236776	0.0127876	0.00511226	0.015311	0.00581638	0.0257807	0.0120044	0.0389078
MMPE(20:1_20:3)	0.0138192	0.0121517	0.0212287	0.0175773	0.0176776	0.0247492	0.014094	0.00912982	0.0133286	0.00897659	0.0243053	0.0133038	0.0263633
Plasmenyl-PE(P-18:0/22:4)	1.25371	1.45933	2.38404	2.53335	1.99268	2.87156	1.95249	1.12493	2.14041	1.04505	3.59443	1.79634	3.14003
Plasmenyl-PE(P-18:0/20:3)	6.59999	7.23405	10.0085	10.1426	8.35186	14.3328	8.34124	4.61849	8.51246	4.46363	15.263	7.79767	13.5931
PE(18:1_19:0)	0.0430695	0.0380799	0.1275	0.12349	0.110955	0.194487	0.0546174	0.0612448	0.114696	0.0593969	0.22525	0.109211	0.184142
PE(19:0_20:3)	0.0144142	0.0133734	0.0179026	0.0251787	0.0116887	0.0315976	0.0154924	0.00974269	0.0183292	0.00831007	0.0315322	0.0157033	0.025825
PE(20:1_22:3)	0.0379978	0.0487044	0.0643565	0.0628189	0.0475767	0.101686	0.0584874	0.0280569	0.0653448	0.0246639	0.11542	0.0560362	0.0756211
Plasmanyl-PE(O-20:0/16:0)	0.0358501	0.0356476	0.0614824	0.0573049	0.0634797	0.070684	0.0438457	0.0284649	0.0343209	0.024907	0.0897216	0.0439914	0.0926819
PE(20:5_24:1)	0.00724297	0.00480933	0.011636	0.0169522	0.0104856	0.0141121	0.0090594	0.00517458	0.00810572	0.00453945	0.0213886	0.00702853	0.0170334
Plasmenyl-PE(P-18:0/16:0)	3.76751	3.25526	5.20514	4.35663	4.91814	7.192	4.49803	2.39931	3.91525	2.46083	8.07157	4.24825	7.24927
MMPE(18:1_22:2)	0.077515	0.0758481	0.181816	0.109641	0.114374	0.150886	0.08897	0.0576879	0.088057	0.045681	0.155158	0.101747	0.136912
PE(18:0_22:3)	0.870665	0.840871	1.21091	1.23519	1.16045	1.77068	1.03612	0.580911	0.968423	0.577873	1.77465	0.948902	1.72731
Plasmenyl-PE(P-18:0/18:1)	27.1335	26.5329	31.4709	33.2994	33.7488	53.2672	33.1322	14.2518	31.2058	16.8291	57.2203	26.7662	42.9546
PE(20:5_22:0)	0.00534765	0.0030971	0.00570901	0.00539838	0.00527485	0.00595941	0.00423697	0.00300907	0.00408046	0.00272352	0.00749747	0.00367171	0.007993
DMPE(16:0_22:1)	0.00508891	0.00279726	0.00977001	0.00633183	0.00949299	0.0139876	0.00415279	0.00506228	0.00406223	0.00366762	0.0169977	0.00798593	0.0143583
Plasmanyl-PE(O-18:0/16:0)	0.536877	0.507841	0.798038	0.647063	0.64994	1.1091	0.637836	0.351842	0.601215	0.378498	1.19315	0.587544	0.992236
Plasmenyl-PE(P-16:0/22:2)	9.26162	6.57533	9.49165	6.34028	5.25504	13.2779	6.41469	3.69953	5.64563	4.37467	7.09328	6.28499	9.50581
Plasmenyl-PE(P-20:0/20:4)	0.0651558	0.0669113	0.0984262	0.106565	0.0803241	0.130433	0.0714456	0.0447293	0.0838881	0.0459667	0.133105	0.0707703	0.130251
Plasmenyl-PE(P-18:1/20:1)	6.52356	6.72811	8.81046	10.6188	8.29168	15.4203	8.78321	4.03354	8.25269	4.4808	15.8386	8.3339	13.0685
Plasmenyl-PE(P-18:1/22:2)	1.87683	2.41825	2.82512	3.13669	2.45148	4.8118	2.81099	1.35087	3.0488	1.33016	5.13038	2.61004	4.01438
Plasmenyl-PE(P-18:0/17:0)	0.0121234	0.0126058	0.0208285	0.0107241	0.00938559	0.0338322	0.015005	0.00602558	0.014029	0.0049968	0.0245597	0.0119633	0.015696
Plasmanyl-PE(O-18:0/18:1)	1.28959	1.53142	2.01268	2.37932	1.67223	3.05702	1.77392	0.883656	1.41233	0.896464	3.21212	1.63615	2.57512
Plasmenyl-PE(P-18:0/20:2)	1.28863	1.50383	2.10429	2.70062	1.70814	3.13547	1.72326	0.925155	2.19602	0.95077	3.15638	1.62447	2.82679
PE(20:3_22:1)	0.0533357	0.0649224	0.090846	0.104286	0.0746672	0.13012	0.0787181	0.0416277	0.0827222	0.0407113	0.155199	0.0700598	0.129132
MMPE(18:0_22:3)	0.00173498	0.00284994	0.00737085	0.0078592	0.00497515	0.0101104	0.00313813	0.00317586	0.00250445	0.00289328	0.0105553	0.00549527	0.010268
PE(20:0_20:3)	0.0273838	0.0380168	0.0632921	0.0719218	0.045293	0.0748377	0.043635	0.0272968	0.0534098	0.0277305	0.0943624	0.0394639	0.0894073
Plasmenyl-PE(P-20:1/22:3)	2.03802	0.5119	0.628755	0.588582	0.33579	0.98554	0.436177	0.20694	0.496241	0.272754	0.843291	0.612198	0.605795
Plasmanyl-PE(O-18:0/17:0)	0.000502221	0.00235976	0.00308455	0.00470619	0.00272423	0.00489266	0.00361309	0.00165952	0.00380636	0.00140446	0.0079912	0.00278117	0.0049844
PE(18:0_20:1)	0.356029	0.442594	0.591773	0.714542	0.52425	0.968318	0.572875	0.290678	0.594472	0.291774	1.16069	0.512052	0.889127
PE(18:0_18:0)	0.0429275	0.0408787	0.0722895	0.056917	0.0561961	0.088968	0.0638384	0.0289818	0.0553506	0.0335668	0.113193	0.0560732	0.0908271
Plasmanyl-PE(O-18:0/20:2)	0.0529292	0.0591359	0.0607302	0.107394	0.0640474	0.121303	0.0663827	0.0337583	0.0809566	0.0344798	0.121758	0.063306	0.104237
PE(18:1_20:0)	0.184958	0.686306	0.905742	0.323425	0.248903	1.44815	0.886681	0.423186	0.294838	0.428297	0.565704	0.785257	1.30066
Plasmenyl-PE(P-16:0/19:0)	0.0126388	0.0111914	0.0170744	0.0143964	0.0129206	0.0262073	0.016178	0.00758759	0.0142731	0.00828776	0.0243152	0.0129664	0.0218482
PE(18:1_22:1)	0.53766	0.724616	0.895663	1.0846	0.780308	1.52912	0.922463	0.412308	0.95281	0.4174	1.83389	0.815275	1.29967
Plasmenyl-PE(P-18:0/22:3)	2.49281	2.8812	4.05831	4.56997	3.38037	5.64758	3.28026	1.86712	3.49505	1.80931	6.24227	3.01637	5.56674
PE(20:4_24:1)	0.0364114	0.0530177	0.068995	0.0877162	0.0599063	0.102565	0.0646797	0.0320223	0.0662063	0.0312065	0.13393	0.0559707	0.101223
PE(18:2_22:2)	0.000260876	0.000877104	0.00125736	0.0010532	0.000592001	0.00177996	0.000835406	0.000591694	0.0009525	0.000335245	0.00138236	0.000921562	0.00111561
PE(20:4_22:0)	0.0141798	0.0187812	0.0248755	0.0312038	0.0219294	0.038462	0.0243992	0.0115552	0.0241272	0.0111241	0.0488881	0.0200064	0.0360744
PE(16:1_20:1)	0.0137917	0.00786996	0.0084775	0.00888869	0.00656509	0.0157343	0.00313684	0.00386808	0.00763719	0.00515338	0.0140986	0.0107648	0.0109643
PE(18:2_24:1)	0.041497	0.0604378	0.0722471	0.102138	0.0676136	0.129004	0.0816589	0.0316972	0.0212975	0.0315988	0.17115	0.068377	0.110389
Plasmenyl-PE(P-20:0/22:4)	1.47767	0.0886101	0.122215	0.131778	0.0783153	0.170926	0.082174	0.0435748	0.0858454	0.0479769	0.146628	0.122178	0.126055
PE(16:1_22:0)	0.0224075	0.0127878	0.0160828	0.0115455	0.00940523	0.0262574	0.0125795	0.0059592	0.0117099	0.00795558	0.022063	0.0123327	0.0165367
Plasmenyl-PE(P-20:0/20:3)	0.0474388	0.078593	0.102225	0.140455	0.0936227	0.161658	0.0976388	0.0442678	0.107807	0.0400337	0.194727	0.0869601	0.156613
MMPE(18:1_22:1)	0.0133194	0.018291	0.0439498	0.0368412	0.0251363	0.0411939	0.0260711	0.0128533	0.0218263	0.00892578	0.0488289	0.0214484	0.0448577
Plasmenyl-PE(P-16:0/22:1)	10.8151	6.19846	8.84558	8.19932	5.01619	13.97	5.88605	3.11018	6.10475	4.25409	10.3453	8.33432	8.87598
Plasmenyl-PE(P-18:0/20:1)	7.08359	9.95241	13.2486	15.0395	12.2687	20.5432	13.179	5.93197	11.8569	5.64209	26.8919	11.914	20.9856
PE(18:2_22:0)	0.00256074	0.00219066	0.00198823	0.00297211	0.0013871	0.00418196	0.00239133	0.000836403	0.00198162	0.00132697	0.00423083	0.00300544	0.00158607
Plasmenyl-PE(P-16:0/20:0)	0.459483	0.519547	0.795907	0.681212	0.694634	1.13159	0.736638	0.348638	0.643909	0.363039	1.45104	0.675103	1.16882
Plasmenyl-PE(P-20:1/22:2)	0.860396	0.50443	0.542413	0.656816	0.376912	1.11378	0.470085	0.234228	0.52624	0.329392	0.943182	0.687076	0.685174
Plasmenyl-PE(P-18:1/22:1)	4.51476	6.86208	8.62378	9.76378	7.67955	13.7876	8.82795	3.81395	8.22761	3.61589	17.7369	7.80052	13.2223
DMPE(18:2_22:1)	0.00571139	0.0080175	0.0101613	0.0120086	0.0094307	0.0149479	0.00975374	0.0043392	0.00939994	0.00387305	0.0211586	0.00931354	0.0162147
PE(16:1_22:1)	0.00216027	0.00132479	0.00169926	0.00126687	0.00127165	0.00314199	0.0013496	0.00063757	0.00129713	0.0010279	0.0021562	0.00167929	0.0021745
Plasmanyl-PE(O-16:0/22:1)	0.984658	1.25665	1.63625	1.80596	1.42623	2.4958	1.55842	0.739496	1.65351	0.73679	3.01204	1.40043	2.35062
PE(17:1_19:0)	0.00960132	0.00283752	0.00456043	0.00434912	0.00295608	0.00676736	0.00324343	0.00184674	0.00298181	0.00229574	0.00653164	0.00397101	0.00517867
PE(20:5_24:0)	0.00513482	0.00649321	0.00980388	0.0125558	0.00845233	0.0128215	0.00792295	0.0043388	0.00765129	0.00412094	0.0177728	0.00740701	0.0149107
Plasmenyl-PE(P-18:0/22:2)	1.70389	0.972249	1.41797	1.31933	0.65647	1.99549	0.880963	0.470335	0.9827	0.584034	1.62317	1.33318	1.34002
Plasmanyl-PE(O-16:0/20:0)	0.105801	0.10731	0.177314	0.133286	0.134488	0.239434	0.156408	0.0749125	0.136364	0.0778144	0.284506	0.132647	0.224452
PE(20:4_23:0)	0.00142377	0.000221374	0.00119116	0.000645407	0.00112267	0.00105495	0.000500618	0.000691332	0.000456048	0.000635071	0.000368079	0.00038814	0.000796329
DMPE(20:3_22:1)	0.0231891	0.0264108	0.0399042	0.0484955	0.0322389	0.0519325	0.0306234	0.0177198	0.0328154	0.0172773	0.059226	0.0272375	0.0555713
DMPE(18:0_22:1)	0.0113752	0.0162457	0.0205008	0.0197927	0.0163492	0.0348898	0.0221323	0.00763942	0.023063	0.00691212	0.0455203	0.0179981	0.0264507
Plasmanyl-PE(O-18:0/20:1)	0.090745	0.0996513	0.13557	0.181095	0.110141	0.210359	0.111813	0.0565791	0.155239	0.060266	0.200126	0.10853	0.175026
PE(20:3_22:0)	0.00863762	0.0100938	0.0142502	0.016749	0.0120464	0.0202086	0.0122582	0.00608849	0.0124898	0.00617869	0.024801	0.010673	0.0200901
Plasmanyl-PE(O-18:0/22:2)	0.0213931	0.0229821	0.0327102	0.0552106	0.0287349	0.0493997	0.027793	0.0138327	0.0436188	0.0141294	0.0539756	0.0247243	0.0479906
Plasmenyl-PE(P-18:1/21:0)	0.305349	0.174241	0.273342	0.237363	0.14627	0.364876	0.16618	0.101397	0.181084	0.116592	0.291725	0.222333	0.272516
PE(14:0_20:1)	0.00638261	0.00288675	0.00349109	0.00541201	0.00248981	0.0055657	0.00300243	0.00146857	0.00294957	0.00314985	0.00465019	0.00447372	0.00643362
PE(18:1_24:1)	0.13604	0.192741	0.24754	0.314375	0.227816	0.41705	0.260776	0.113686	0.257471	0.1103	0.577574	0.205045	0.402522
PE(16:1_20:0)	0.0155399	0.00346033	0.00654302	0.00182886	0.00809357	0.0171276	0.00800042	0.00447823	0.00731751	0.00167359	0.0151861	0.0097963	0.0137834
PE(18:0_20:0)	0.00196681	0.00188857	0.00302737	0.00346086	0.00340011	0.00444133	0.00359675	0.00118174	0.00314759	0.00173303	0.00817209	0.00253148	0.00475263
PE(18:3_24:0)	0.00145652	0.00343397	0.00188929	0.00463102	0.00289994	0.0041349	0.00404466	0.00148515	0.00248109	0.00114917	0.00856798	0.00373483	0.00483386
PE(18:1_22:0)	0.0627085	0.0592017	0.108768	0.135593	0.0885005	0.17068	0.105353	0.0466295	0.109187	0.0483366	0.151027	0.0910271	0.143341
PE(16:1_24:0)	0.0192171	0.0215887	0.0307883	0.044715	0.0270772	0.0513697	0.0314102	0.012965	0.034932	0.0133206	0.0624452	0.0277614	0.0451019
PE(20:4_24:0)	0.0239717	0.029892	0.0410104	0.050554	0.0352148	0.0593574	0.0365553	0.0182255	0.0359368	0.0176938	0.07736	0.031721	0.0613353
PE(22:5_24:0)	0	6.72e-05	5.23e-05	0.000356638	6.85e-05	0.000125927	0.000141627	2.41e-05	0	3.18e-05	0.000952366	4.2e-05	0.000344941
PE(18:2_24:0)	0.0136083	0.0154447	0.0209499	0.022133	0.0192634	0.0314122	0.0189004	0.00893432	0.0179035	0.00857581	0.0378648	0.0170215	0.0178436
MMPE(17:1_18:1)	0.00311853	0.0060688	0.00838568	0.00753364	0.0072791	0.0126073	0.00728254	0.0032898	0.00681534	0.00366691	0.0138123	0.00731896	0.0117688
Plasmenyl-PE(P-18:1/24:1)	0.756939	0.318435	0.457288	0.415958	0.236577	0.652945	0.29011	0.162222	0.330731	0.211047	0.548011	0.384376	0.451094
Plasmenyl-PE(P-18:0/22:1)	1.05295	1.39613	1.83958	2.14501	1.57598	2.80318	1.78106	0.823086	1.75939	0.809998	1.75007	1.5845	2.73533
Plasmenyl-PE(P-18:0/20:0)	0.13631	0.165613	0.252615	0.208753	0.210615	0.342964	0.238626	0.105887	0.205375	0.108812	0.478262	0.205203	0.36167
PE(18:1_23:0)	0.0019349	0.00267479	0.00401669	0.00495028	0.00364758	0.00559112	0.00349855	0.00149299	0.00290106	0.00168507	0.00825138	0.00312856	0.00572011
PE(17:1_24:0)	0.00357561	0.00211327	0.00493213	0.00308364	0.00348127	0.0071559	0.00274482	0.00102289	0.00305509	0.00130555	0.00328773	0.0022427	0.00285192
Plasmanyl-PE(O-18:0/22:1)	0.127885	0.146287	0.205266	0.281066	0.171417	0.3266	0.186562	0.0865115	0.233139	0.0889263	0.371193	0.170168	0.286268
Plasmanyl-PE(O-18:0/20:0)	0.0496456	0.0484502	0.0813676	0.0589054	0.0628631	0.106151	0.074686	0.0317303	0.0623511	0.0336963	0.138117	0.06045	0.104281
PE(18:0_24:1)	0.00298548	0.00356974	0.00417922	0.00505695	0.00338436	0.00602431	0.00395526	0.00158858	0.00419262	0.00146021	0.00808573	0.00335475	0.00568624
PE(20:3_24:0)	0.0104521	0.0110743	0.0157095	0.0193568	0.0129241	0.0209085	0.0134442	0.00700362	0.0115297	0.00665487	0.0268336	0.0116045	0.0199752
PE(16:0_24:0)	0.0010715	0.00114806	0.00162966	0.00221814	0.00201594	0.00321261	0.00204234	0.000956322	0.00188322	0.000877711	0.00461707	0.00188035	0.00346489
PE(18:1_24:0)	0.0667757	0.0726567	0.104462	0.127793	0.093812	0.160693	0.0974527	0.044252	0.092331	0.0454038	0.219853	0.0853512	0.158141
PE(20:4_26:0)	0.000359063	0.00102885	0.00125917	0.00156372	0.00124043	0.00212472	0.00116895	0.000586043	0.00132548	0.000344113	0.00258284	0.00117729	0.00121263
PE(20:2_24:0)	0.00220171	0.000636356	0.00241478	0.0031153	0.00238471	0.0035288	0.00213195	0.00102428	0.00233551	0.000942871	0.00435825	0.00188165	0.00370441
Plasmanyl-PE(O-18:0/24:1)	0.0169732	0.0161933	0.0274345	0.0244066	0.0195432	0.0342409	0.0211907	0.0103039	0.0207664	0.0101102	0.0446079	0.0185341	0.033754
PE(18:1_25:0)	0.000877345	0.00105511	0.00174301	0.00218066	0.00154134	0.00241623	0.00137918	0.000705286	0.0013511	0.000751377	0.00342541	0.00140234	0.00251048
PE(18:1_26:0)	0.00745621	0.0010984	0.0033633	0.00334414	0.00139042	0.00303475	0.0008657	0.000709496	0.00147072	0.00132356	0.00223027	0.00139338	0.00295498
OxPG(16:0_18:3(1O))	0.000314181	0.000949319	0.000350424	0.00183124	0.00099951	0.00219177	0.0015147	0.000480008	0.0012255	0.000158839	0.00254653	0.00155594	0.0010999
PG(16:1_18:3)	0.0160681	0.0360917	0.0383855	0.0885608	0.045222	0.0716205	0.0560171	0.0198312	0.0528967	0.0151768	0.114403	0.0521921	0.0700701
PG(18:2_20:5)	0.0163077	0.0309916	0.0284767	0.0537477	0.0296193	0.0574492	0.0396347	0.0139271	0.0350964	0.0128044	0.0608358	0.0392566	0.0384721
PG(22:5_22:6)	8.76e-05	0.0002064	0.000209732	0.000536336	0.000361842	0.000432371	0.000496383	0.000124907	0.000184339	0.000139773	0.000572471	0.0002198	0.000362777
PG(18:2_18:3)	0.0423922	0.148591	0.149444	0.246257	0.134639	0.193706	0.216336	0.0750392	0.182654	0.0583358	0.40297	0.191616	0.196748
PG(18:2_22:6)	0.0158811	0.0100415	0.00912268	0.0631626	0.0102032	0.0173606	0.0142076	0.0165141	0.0451714	0.00358991	0.0898051	0.0476666	0.0495384
PG(14:1_18:1)	0.000489445	0.00052927	0.000661182	0.00101841	0.000442489	0.00116789	0.000457609	0.000238938	0.000519531	0.000377292	0.000806965	0.000845284	0.000623187
PG(14:0_14:0)	0.00411903	0.00772168	0.00757321	0.0156177	0.00726677	0.014238	0.00939991	0.00380531	0.00801695	0.00375125	0.0155126	0.00962086	0.0114814
PG(16:1_17:1)	0.00410769	0.0138526	0.0103911	0.0246662	0.0283987	0.0262161	0.0231395	0.00577368	0.0169776	0.00472316	0.0480342	0.0228588	0.0417959
PG(18:1_20:5)	0.126377	0.314848	0.265528	0.517258	0.295404	0.601255	0.478351	0.140835	0.349098	0.121843	0.693584	0.458266	0.443014
PG(20:3_22:6)	0.00228901	0.00763651	0.00740739	0.0139263	0.00846649	0.0101227	0.0134427	0.00378945	0.0104881	0.00342441	0.0210158	0.0091586	0.0115908
PG(14:0_16:1)	0.0143423	0.0329469	0.0285662	0.0591695	0.0271628	0.0584527	0.040262	0.014789	0.0342669	0.0143518	0.0531454	0.0392186	0.0397004
PG(16:1_16:1)	0.0868932	0.190624	0.178732	0.124201	0.058711	0.37169	0.086079	0.0925499	0.214161	0.0860695	0.122118	0.0874842	0.271365
PG(18:2_20:4)	0.0159192	0.120058	0.0470655	0.168552	0.0923936	0.0893595	0.138451	0.0470464	0.130039	0.0151733	0.186339	0.14484	0.118743
PG(16:1_20:4)	0.00510847	0.0107912	0.0107659	0.021986	0.0102975	0.0227697	0.0213322	0.00519989	0.0195118	0.0050225	0.0336862	0.02173	0.0183684
PG(18:1_18:3)	0.642694	1.444	1.33804	2.53906	1.28617	2.95778	1.67743	0.725673	1.63119	0.597824	2.51012	1.84222	1.7958
PG(20:3_22:5)	0.00415948	0.0113772	0.00666617	0.0192512	0.0111346	0.0195362	0.014667	0.00545276	0.0129849	0.00443475	0.0213729	0.0133284	0.0123198
PG(16:1_18:2)	0.0290766	0.433447	0.412195	0.119951	0.428479	0.136313	0.50342	0.218088	0.465211	0.0277271	0.683764	0.537496	0.579282
PG(15:1_18:1)	0.000358875	0.0014172	0.00129934	0.000834376	0.000868761	0.00280583	0.00118569	0.000562746	0.00128557	0.000375437	0.00130003	0.00157297	0.00111578
PG(18:1_22:6)	0.0752125	0.203555	0.182318	0.331612	0.184191	0.41153	0.266052	0.0988582	0.23048	0.0826139	0.358094	0.246776	0.251871
PG(17:1_18:2)	0.0188245	0.0493282	0.0461469	0.0776711	0.0451945	0.107578	0.0616058	0.0240739	0.0569801	0.0197011	0.0869622	0.0630094	0.0601576
PG(16:0_20:5)	0.0152556	0.0228787	0.0276355	0.0484698	0.0292953	0.0491642	0.0268784	0.0155354	0.0210258	0.0147675	0.0406511	0.031895	0.0422448
PG(15:0_16:1)	0.00160805	0.00372907	0.00529882	0.0110388	0.0028137	0.0088767	0.00867149	0.00173221	0.00751664	0.00150749	0.0141203	0.00547885	0.00921959
PG(18:2_18:2)	0.0844114	0.159498	0.160742	0.268824	0.109474	0.354115	0.186056	0.0863547	0.184195	0.0753563	0.251629	0.219297	0.20258
PG(18:1_22:5)	0.0826618	0.178963	0.168269	0.340207	0.18383	0.358565	0.242479	0.0951011	0.205137	0.0857123	0.355625	0.222995	0.243768
PG(18:1_20:4)	0.358879	0.726228	0.651286	1.13018	0.591728	1.43576	0.843097	0.333405	0.779308	0.321211	1.11769	0.871619	0.766041
PG(17:1_20:3)	0.0134526	0.0381164	0.0347736	0.0545133	0.030087	0.0829573	0.0462426	0.017997	0.0389187	0.0125479	0.0637917	0.0471818	0.0385021
PG(14:0_16:0)	0.0637965	0.0884808	0.0974362	0.193864	0.0913781	0.182561	0.102051	0.0555197	0.0918596	0.0591757	0.160025	0.116813	0.130553
PG(20:2_20:4)	0.0910112	0.177894	0.14323	0.263966	0.143096	0.357709	0.219622	0.0841949	0.209761	0.0815903	0.352695	0.221984	0.24296
PG(14:0_18:1)	0.0435761	0.0891187	0.0931764	0.329138	0.125946	0.191386	0.181293	0.064408	0.124126	0.0575663	0.405209	0.116647	0.272082
PG(16:0_16:1)	0.679765	1.07991	1.09607	1.38538	1.06669	2.17432	0.861825	0.620583	1.14077	0.628235	1.89291	1.34714	1.60443
PG(18:1_20:3)	1.59786	2.70056	2.47384	4.63888	2.46029	5.54286	3.33064	1.42366	3.08757	1.37309	4.72935	3.35505	3.44026
OxPG(18:1_18:0(1O))	0.00359363	0.00462972	0.00821182	0.00793961	0.00717601	0.00984242	0.00501258	0.00379311	0.00480755	0.00298783	0.00531333	0.00606446	0.00737722
PG(16:1_18:1)	0.992015	1.69004	1.56097	2.75333	2.08791	3.39415	2.71999	0.883736	2.45413	0.920454	4.09598	2.06105	2.98833
PG(16:0_20:4)	0.0323965	0.0426225	0.0471553	0.0888328	0.0462658	0.086827	0.0542312	0.028082	0.04165	0.0288627	0.0726009	0.0489744	0.0678503
PG(15:1_16:1)	0.0171352	0.00505439	0.00352238	0.00826761	0.00469386	0.0129698	0.00513096	0.00254506	0.00683725	0.00153296	0.0117235	0.00914266	0.0124762
PG(15:0_16:0)	9.94e-05	0.000868208	0	0	0.000164201	0.00227002	0.000503909	0	0.000661633	0.000356229	0.000577436	0.000149701	0.000165214
PI(14:0_18:0)	0.0209687	0.0207307	0.0112162	0.215036	0.0241512	0.0569725	0.0624319	0.0135337	0.0424796	0.0155818	0.0888702	0.0427581	0.0448951
PG(15:0_18:1)	0.316483	0.356344	0.429587	0.615095	0.347158	0.730145	0.407276	0.21696	0.403008	0.197744	0.57073	0.383359	0.473089
PG(18:1_18:1)	29.4592	34.7315	46.0175	66.3679	40.0294	71.2811	38.9177	23.1107	39.5541	21.0392	54.4642	41.5557	56.349
PG(20:2_20:3)	0.424451	0.570727	0.585296	1.24197	0.540493	1.07802	0.550841	0.334704	0.677798	0.321603	0.833359	0.381378	0.860833
OxCL(18:1_18:1(OH)_18:1_18:1(OH))	0.0200997	0.0201578	0.0568188	0.0235251	0.0316268	0.0441067	0.0223493	0.0173795	0.0293951	0.0118544	0.0369165	0.0207747	0.0308884
OxCL(18:1_20:4_22:3(OH)_22:5)	0.0331322	0.0198649	0.0577094	0.170479	0.0566198	0.0678197	0.0392285	0.0348975	0.0417215	0.0284935	0.0760359	0.0309147	0.0933685
PA(18:1_18:2)	0.00221775	0.00450602	0	0.0015393	0.000594136	0.00557554	0.00207774	0	0.000395574	0.00764912	0.00411527	0.097346	0
OxCL(16:0_16:0_22:3(OH)_22:3(OH))	0.0609008	0.0810151	0.188201	0.200953	0.105262	0.174618	0.0853827	0.0620499	0.105974	0.0422534	0.110697	0.116846	0.100497
Cer-AP(t18:0/16:0)	0.0172783	0.00943331	0.00659743	0.00900002	0.00914926	0.0114463	0.0118309	0.0065327	0.00571538	0.0061222	0.0135924	0.013738	0.0121533
PI(18:1_18:2)	1.15025	0.749684	0.835584	6.83713	0.782782	2.09687	1.46632	0.582093	1.26372	0.70769	2.60951	1.18578	1.74794
PG(16:0_18:2)	0.255474	0.260801	0.333757	0.649092	0.268759	0.537138	0.331953	0.167929	0.332283	0.168438	0.476526	0.307023	0.432096
Cer-NS(d18:2/16:0)	58.3767	54.5238	60.6295	61.0365	63.4386	112.796	57.0919	28.9312	50.8667	29.2545	66.0507	74.3389	64.4557
CL(18:1_20:1_20:1_20:1)	0.00664187	0.0117561	0.0078204	0.0170745	0.0181514	0.0137194	0.00998766	0.00387876	0.0106769	0.00648113	0.0160449	0.0184861	0.0113154
PI(17:1_18:1)	0.062979	0.0305017	0.0427837	0.239551	0.0372787	0.08622	0.0676434	0.0268752	0.0430225	0.032204	0.077109	0.0522652	0.0595644
PG(18:1_18:2)	0.488458	0.552451	0.611063	1.68324	0.570371	1.07503	0.773172	0.319594	0.689033	0.311547	1.12848	0.67516	0.99553
CL(20:2_20:2_20:3_22:5)	0.141558	0.144157	0.186766	0.323353	0.151589	0.235151	0.171415	0.0902758	0.163036	0.0768546	0.223477	0.147511	0.215816
PG(18:0_20:5)	0.125827	0.102684	0.148383	0.361167	0.142223	0.201831	0.127764	0.0883471	0.11579	0.0849536	0.17849	0.114022	0.228413
PI(18:1_22:4)	0.0213361	0.00798614	0.00350517	0.160125	0.0114587	0.0136064	0.016604	0.00751334	0.0146232	0.00905621	0.0367613	0.011782	0.0212368
PG(17:1_18:1)	0.38292	0.62991	0.510078	1.56895	0.486725	1.16381	0.863471	0.278045	0.7082	0.284104	1.2002	0.731832	0.786072
PA(14:0_16:0)	0.0687856	0.0523281	0.0501843	0.25115	0.0598803	0.119268	0.0697798	0.0468652	0.0767369	0.0619035	0.184758	0.0640041	0.132919
SM(d18:2/18:0)	2.19444	1.98147	2.50619	1.26795	1.55032	4.21782	2.01593	1.13149	0.663214	1.15608	2.32951	1.11848	2.163
OxCL(16:0_20:3_22:3(OH)_22:3(OH))	0.0355375	0.0482601	0.199308	0.442785	0.148114	0.236161	0.0781383	0.08005	0.0631172	0.0658697	0.131335	0.17512	0.176319
CL(18:1_18:1_18:1_18:1)	0.0722591	0.201078	0.315813	0.489525	0.19855	0.372501	0.243359	0.10454	0.247558	0.0657783	0.349861	0.303693	0.215968
SM(d18:1/18:1)	0.251975	0.271048	0.287772	0.35611	0.245792	0.605159	0.318719	0.136828	0.308493	0.151828	0.370927	0.345855	0.216121
PI(16:0_20:3)	1.8686	1.95875	1.53567	12.3778	1.79324	5.44883	3.82142	1.27188	2.686	1.57982	5.04546	3.34156	3.16371
OxCL(18:1_18:1_22:3(OH)_22:3(OH))	0.0132605	0.0250633	0.0434648	0.0399904	0.028823	0.045918	0.0277281	0.0164205	0.0282273	0.0118859	0.0295451	0.0370973	0.02941
PI(18:1_20:3)	4.58122	4.81898	3.91484	17.8893	4.69859	13.2745	8.71471	3.34192	6.80777	3.97276	11.5706	7.89325	8.37506
OxPG(16:0_18:1(1O))	0.0215505	0.0273643	0.0517316	0.0348388	0.0309515	0.0462731	0.0197586	0.0163713	0.0218319	0.0141947	0.0247377	0.0237561	0.0317834
PA(16:0_17:1)	0.00642297	0.008984	0.00200224	0.00525427	0.00847823	0.0150836	0.00760501	0.00253407	0.00642993	0.00429245	0.0104543	0.055707	0.00464057
PG(18:1_20:2)	1.5675	3.16404	3.20348	3.50565	2.92847	6.09545	1.44932	1.66524	1.68467	1.52242	4.07066	3.46551	3.8571
HexCer-NS(d18:1/16:0)	0.0357972	0.0371148	0.0528316	0.052865	0.0428543	0.0812395	0.0454424	0.0271524	0.0359937	0.0246371	0.0569149	0.0504743	0.0572795
PG(18:2_20:0)	0.133455	0.329762	0.327587	0.235187	0.306568	0.487853	0.266772	0.146632	0.260054	0.123631	0.458103	0.292951	0.319833
PI(18:0_22:6)	0.00638085	0.00454059	0.00411158	0.035207	0.00692532	0.015836	0.0110052	0.00387201	0.00477289	0.00445412	0.0156721	0.0093643	0.00975542
PG(16:0_20:3)	0.0493448	0.0725626	0.0666432	0.164665	0.0662407	0.153581	0.0959639	0.0434221	0.0844996	0.0471949	0.136476	0.0983188	0.110307
PG(16:0_16:0)	0.241888	0.314165	0.359262	0.686605	0.306999	0.651831	0.335255	0.18346	0.403046	0.193839	0.483335	0.392125	0.408072
PG(16:0_18:1)	10.1968	12.5418	14.3357	23.4122	12.6399	25.2256	13.7377	7.533	13.2243	7.90727	20.0419	15.0522	17.7816
OxPG(16:0_18:0(1O))	0.791682	1.02428	1.29162	1.67235	0.805857	2.12065	1.08424	0.623658	1.20247	0.617165	1.49255	0.977223	1.30691
PG(18:0_20:4)	0.0332996	0.0414015	0.0440545	0.0967774	0.0424475	0.0852656	0.0492697	0.0279317	0.0425001	0.0337512	0.0748301	0.0491798	0.0744414
OxPG(18:1_18:0(2O))	0.0438489	0.0495536	0.126586	0.230006	0.109466	0.161617	0.0438896	0.0464127	0.0653587	0.0331855	0.0832529	0.0623911	0.103479
PG(16:0_17:0)	0.0538067	0.0583458	0.0776921	0.132807	0.0619449	0.123555	0.0625584	0.0383746	0.072744	0.0374342	0.0825602	0.066551	0.0817584
OxPG(18:0_18:0(1O))	0.0135253	0.009259	0.0303579	0.038137	0.01161	0.0175202	0.0169158	0.00564608	0.0166566	0.00565827	0.0249473	0.025504	0.0122557
PG(18:1_20:0)	0.492068	0.512557	0.564449	0.899005	0.566166	0.966474	0.550313	0.33008	0.477532	0.281647	0.825619	0.610131	0.860848
PG(18:0_18:2)	0.0584658	0.0864621	0.0848378	0.0999219	0.0625621	0.165097	0.0724505	0.0420596	0.0872844	0.0425036	0.0894382	0.0910428	0.0828596
PG(17:0_18:1)	0.0869623	0.094391	0.0980235	0.172044	0.0862401	0.184266	0.101564	0.0617894	0.0933762	0.0677457	0.110499	0.110126	0.12584
PG(18:0_20:3)	0.0633299	0.099083	0.0997655	0.159361	0.0928444	0.192767	0.108478	0.0581292	0.0975739	0.0595709	0.155245	0.105821	0.139326
PG(18:0_18:1)	2.33361	2.99454	3.45458	5.27302	3.06631	6.02368	3.07211	1.72574	2.90294	1.88039	3.62278	3.41008	4.54751
PG(18:0_20:2)	0.120716	0.205588	0.204306	0.447384	0.264247	0.41568	0.432365	0.178241	0.39478	0.160368	0.666501	0.273552	0.441209
PG(20:0_20:0)	0.0122076	0.014583	0.0217449	0.0506585	0.0266202	0.0304134	0.0266288	0.0169793	0.0263876	0.0143375	0.0352537	0.0202267	0.0384678
PG(18:0_18:0)	0.0200035	0.0198875	0.0112153	0.0219686	0.0144758	0.0175783	0.0209849	0.00740884	0.0127829	0.0136757	0.0330401	0.0210635	0.0320989
PS(16:1_18:2)	0.00295306	0.00426503	0.00639104	0.00636649	0.00575875	0.00705117	0.00502154	0.00265541	0.0063337	0.00229364	0.00770207	0.0046224	0.00861001
Cer-NS(d16:1/18:1)	0.00399031	0.00784535	0.0127451	0.00966332	0.00566661	0.0141295	0.00456268	0.00511765	0.00688628	0.00533584	0.0103237	0.0103722	0.012677
GlcADG(18:1_18:2)	0.0239313	0.0100562	0.0399323	0.0383461	0.01658	0.0139186	0.0124989	0.0187632	0.0377829	0.0169318	0.0527268	0.0118453	0.0632921
BMP(16:2_18:2)	0.012918	0.00574195	0.0187496	0.0138023	0.00608832	0.0112544	0.00653532	0.00565581	0.010604	0.00542756	0.0107927	0.0063795	0.0154735
GlcADG(18:2_20:3)	0.00934214	0.0122426	0.00587166	0.0146501	0.0183559	0.0160335	0.0142248	0.00680309	0.0133521	0.00382816	0.0157028	0.0139142	0.0203235
OxPI(18:0_18:1(1O(1Cyc)))	0.000363083	0.000622511	0.000424321	0.00129892	0.000881182	0.000855105	0.00117036	0.000318083	0.000818928	0.000580998	0.00124224	0.00100322	0.00139504
BMP(16:1_16:1)	0.00954533	0.00749243	0.015547	0.0112121	0.0100983	0.00839466	0.00636305	0.00556621	0.00914229	0.00662156	0.0108761	0.00877658	0.0156888
BMP(18:2_22:6)	0.00606908	0.00544927	0.00921136	0.00663968	0.00478082	0.00906798	0.00412096	0.00331213	0.00658392	0.00354722	0.0060703	0.0056743	0.00787247
PI(18:2_20:5)	0.0609409	0.0432692	0.0634791	0.159868	0.0673321	0.0962155	0.0656098	0.0437311	0.0738147	0.0393371	0.100521	0.0537794	0.132496
Plasmenyl-PS(P-18:0/15:0)	0.00421578	0.00950717	0.00475188	0.0051995	0.0118185	0.00554766	0.00673603	0.0024583	0.00659396	0.00442241	0.00536508	0.00860798	0.0075837
OxCL(20:3(OOH)_20:4(OH)_20:4(OH)_20:4(OH))	0.0101466	0.0160257	0.0329046	0.0239503	0.0236381	0.0338083	0.0161172	0.0127555	0.0261524	0.00872579	0.048799	0.0150294	0.0346616
BMP(18:2_18:3)	0.026948	0.0199975	0.0246289	0.0288105	0.0183538	0.0299554	0.0135236	0.0149784	0.0291444	0.0130144	0.0162423	0.0173022	0.0286244
PI(16:1_18:3)	0.0483875	0.040839	0.047892	0.12851	0.0547278	0.0895412	0.0714915	0.0353625	0.0757422	0.0354339	0.115089	0.0536376	0.119038
Cer-BS(d16:1/16:0)	0.00119101	0.00184701	0.00207192	0.00214686	0.00271428	0.00311355	0.00264832	0.00102107	0.00288212	0.000716756	0.00308888	0.00242481	0.00400624
GlcADG(18:1_18:1)	0.00594869	0.00694871	0.00984375	0.00983459	0.0125751	0.0132926	0.00906288	0.00502382	0.00965964	0.00467702	0.016036	0.00863824	0.0180485
Cer-AS(d16:1/14:0)	0.00114384	0.000985329	0.00123966	0.00135056	0.0013612	0.00159922	0.00138561	0.000533408	0.00100826	0.000356621	0.00211254	0.00111282	0.00231168
DLCL-BMPlike(18:1_18:1)	0.052475	0.0674727	0.0639944	0.0794584	0.0720584	0.101685	0.103086	0.0451677	0.0913311	0.0460952	0.112338	0.072928	0.140564
PI(16:0_18:4)	0.0235744	0.0170885	0.0223	0.0606456	0.0239698	0.0404304	0.028355	0.015532	0.0319872	0.0175245	0.0640294	0.0238148	0.0792916
OxPI(18:0_20:3(1O))	0.0158417	0.0120729	0.0133079	0.0226292	0.0164154	0.0198358	0.014213	0.00882899	0.0165706	0.00810278	0.0163326	0.0161851	0.023323
BMP(16:1_18:2)	0.132436	0.10539	0.205595	0.14251	0.0953886	0.198949	0.0939615	0.0741515	0.131803	0.041565	0.142533	0.120436	0.194325
GlcADG(18:1_20:3)	0.0285393	0.0364646	0.045161	0.0427465	0.0532335	0.0522743	0.0369347	0.0214004	0.0410244	0.0195873	0.0449973	0.0389606	0.0619128
BMP(18:1_20:5)	0.180486	0.139749	0.245703	0.149428	0.084472	0.246788	0.110135	0.0672369	0.0696535	0.0693582	0.158659	0.151814	0.226351
PI(14:1_18:1)	0.12122	0.0548944	0.0762959	0.269437	0.12956	0.126428	0.094423	0.0563478	0.102761	0.0910341	0.221736	0.0794803	0.262972
SM(d16:1/18:2)	0.0551239	0.0703771	0.112801	0.0939585	0.0844374	0.12516	0.0702667	0.0485931	0.100565	0.0361286	0.110216	0.0665973	0.129509
Cer-AS(d18:1/16:1)	0.00500828	0.00825569	0.00864004	0.00871186	0.0120341	0.0142329	0.0102678	0.00462531	0.0109596	0.00305246	0.0122521	0.01049	0.0177982
Plasmenyl-PS(P-16:0/18:4)	0.0048614	0.00521588	0.0105775	0.0067883	0.0089092	0.0102543	0.00566777	0.00438633	0.00712956	0.0033143	0.00934614	0.0055473	0.0125043
BMP(18:2_18:2)	0.33517	0.258754	0.432694	0.310263	0.244052	0.490501	0.214887	0.171385	0.298007	0.191546	0.325058	0.294666	0.431462
PI(18:2_22:6)	0.00281509	0.00158125	0.00325708	0.0115653	0.00467837	0.00337062	0.00257662	0.00281446	0.00171142	0.00171655	0.0107519	0.00112126	0.01268
SM(d18:2/18:2)	0.00603007	0.000817173	0.00866409	0.00891412	0.00719454	0.0147048	0.000394607	0.00111428	0.0108376	0.00403063	0	0.000510484	0.00024127
PS(16:1_16:1)	0.0464766	0.0372184	0.0401361	0.127702	0.0560999	0.0734227	0.0591598	0.0339694	0.060355	0.0322439	0.0860033	0.0469712	0.10474
PEG(n=6_H	0.390567	0.325657	0.737809	0.515212	0.552444	0.584431	0.28105	0.34544	0.226523	0.338777	0.283528	0.311147	0.80348
PI(20:4_20:4)	0.0108605	0.00742824	0.0105244	0.0317426	0.0121881	0.0168219	0.0116097	0.00756652	0.0132373	0.0073947	0.0198292	0.00900409	0.0244428
Cer-NS(d18:1/18:1)	0.0658815	0.0603947	0.0390283	0.0525566	0.0414434	0.121981	0.0164202	0.0327554	0.058637	0.0457898	0.0834757	0.0726402	0.085981
OxCL(18:1_18:2(OH)_20:4_20:4)	0.00122432	0.00152126	0.00217559	0.00422318	0.00251129	0.00296894	0.00212443	0.0013679	0.00245361	0.00103325	0.00640539	0.00152093	0.00598177
OxCL(16:1_16:1_18:1_18:1(OOH))	0.000930055	0.00240999	0.00888682	0.00337284	0.00359957	0.00597272	0.00212809	0.00224226	0.00566769	0.00129876	0.00849155	0.00433249	0.00692272
BMP(18:1_16:2)	0.036807	0.0381146	0.0777334	0.0272437	0.0235591	0.0724775	0.0156009	0.0179482	0.026408	0.0203969	0.0453541	0.0429914	0.0492704
Plasmanyl-PS(O-16:0/20:4)	0.00296187	0.00902968	0.00600089	0.0152952	0.0114643	0.0165013	0.0109938	0.00712838	0.0143538	0.00575402	0.0160805	0.00881981	0.0147725
OxPI(18:0_20:4(1O))	0.0143771	0.0105169	0.0138431	0.0366871	0.0166705	0.0210032	0.0148417	0.0105556	0.015709	0.0104975	0.017128	0.0140566	0.0285913
BMP(18:2_20:3)	0.0434079	0.127987	0.200191	0.139122	0.153393	0.251697	0.106844	0.0866304	0.136002	0.101496	0.163744	0.143772	0.207958
OxPI(18:1_18:3(1O))	0.00396097	0.00203096	0.00225375	0.0131386	0.00301652	0.00593414	0.0044044	0.00234562	0.00402288	0.00257153	0.00527582	0.00332769	0.00779813
Plasmenyl-PS(P-16:1/20:4)	0.0136653	0.00998402	0.0293503	0.0180198	0.0161913	0.0204521	0.00639547	0.00698111	0.0129508	0.00708916	0.0160343	0.0113486	0.0321487
GlcADG(16:1_18:1)	0.00834096	0.0144031	0.0253182	0.0217952	0.0193225	0.0224012	0.0133103	0.0115068	0.02176	0.00920328	0.0233464	0.0143873	0.0321094
PI(16:0_20:5)	0.963623	0.432658	0.83232	2.00394	0.834411	1.07795	0.707809	0.617159	0.739072	0.592121	1.06205	0.573324	1.43663
Cer-NS(d15:1/15:0)	0.226511	0.215362	0.368539	0.263938	0.392128	0.366487	0.213801	0.203133	0.321832	0.116008	0.239513	0.223358	0.524811
Plasmenyl-PS(P-18:0/14:0)	0.00371064	0.00368674	0.00641617	0.00618744	0.00484679	0.00798936	0.00455578	0.00379991	0.0062808	0.000592052	0.00134541	0.00354863	0.00917314
PI(16:1_18:2)	0.174607	0.160522	0.245205	0.555571	0.223784	0.382576	0.253896	0.133664	0.344385	0.134543	0.429531	0.223784	0.551761
Plasmenyl-PS(P-18:0/18:3)	0.0047583	0.00596204	0.0100553	0.0110359	0.00851732	0.00990107	0.00644567	0.00504551	0.00904069	0.00377033	0.00634844	0.00634353	0.0125843
Plasmenyl-PS(P-16:1/16:1)	0.0206487	0.0207552	0.0769344	0.0393405	0.0440378	0.0373746	0.027137	0.0202126	0.0314557	0.013626	0.0368086	0.0322477	0.0497854
OxCL(18:2_20:3_20:4_20:4(OH))	0.0052184	0.0071896	0.0155586	0.0164363	0.0126981	0.0171367	0.0078945	0.00655621	0.0114614	0.00418788	0.0111321	0.00758984	0.0167366
Plasmenyl-PS(P-20:1/17:1)	0.00438649	0.0132505	0.00453205	0.00521779	0.00864115	0.00580332	0.0145899	0.002667	0.00704536	0.00546027	0.00501577	0.0152096	0.00678208
BMP(18:1_22:6)	0.0577375	0.0461046	0.0784288	0.0589677	0.042669	0.0941249	0.0407732	0.0297808	0.0590514	0.0344536	0.0605915	0.0575485	0.0772863
OxCL(18:1_18:1_18:1_20:3(OOH))	0.00026975	0.00261	0.00189459	0.00111613	0.00349754	0.00278648	0.00240957	0.00162243	0.00194684	0.000372131	0.00212665	0.00243991	0.00453051
BMP(18:1_20:4)	0.194996	0.446063	0.754815	0.532046	0.453051	0.871169	0.3832	0.307432	0.564067	0.0834196	0.570523	0.163222	0.774051
PS(16:0_20:5)	0.034675	0.0211231	0.0252307	0.107659	0.032964	0.0399842	0.0322803	0.0233917	0.0387366	0.0207312	0.0378561	0.0260517	0.0635704
PI(18:1_20:5)	2.13295	1.09602	1.7165	4.44153	1.75695	2.67414	1.52367	1.31657	1.82225	1.25269	2.14002	1.43184	3.52426
OxCL(18:2(OH)_18:3_20:3_20:3)	0.0431268	0.0329051	0.0351496	0.117226	0.0490543	0.0675113	0.0535599	0.0305643	0.0543312	0.0279517	0.0779968	0.0408076	0.0887285
OxCL(18:1_20:4_20:4_20:4(OH))	0.00392817	0.00532329	0.0106143	0.00929442	0.00841442	0.0113051	0.00413412	0.00383012	0.00764253	0.00275328	0.01364	0.00468611	0.0179458
Plasmanyl-PS(O-16:0/16:1)	0.00113891	0.000889802	0.00165449	0.00143951	0.00135775	0.00240188	0.00074639	0.00100052	0.00129987	0.000756066	0.000946841	0.00123683	0.00166946
Cer-NS(d18:2/14:0)	0.851011	0.921895	1.33213	0.827535	1.28442	1.71585	0.808728	0.631603	1.13435	0.498339	0.884294	1.09507	1.55291
SM(d18:2/16:0)	91.317	62.0864	115.609	80.7564	65.7269	95.9235	53.7871	46.146	76.7305	43.9615	60.2453	54.2771	112.5
Plasmenyl-PS(P-16:1/14:0)	0	0.000578819	0.00204211	0.000546289	0.000838939	0.00114733	0.000786429	0.000854768	0.000873086	0.000558421	0.000705807	0.000206249	0.00171755
PS(18:1_20:5)	0.0487563	0.0454096	0.0447376	0.186959	0.0601823	0.0881325	0.0722987	0.0428481	0.0612199	0.0408278	0.0502978	0.0564201	0.111936
Plasmenyl-PS(P-16:1/18:2)	0.0666004	0.0439768	0.107795	0.0550014	0.0721196	0.0844224	0.0428566	0.040854	0.0619651	0.0194418	0.059619	0.0506203	0.0819822
PI(17:1_20:4)	0.05228	0.02064	0.0445931	0.10538	0.0487512	0.0785907	0.0571715	0.0366288	0.038061	0.03633	0.0763178	0.0308631	0.0922734
OxCL(18:1_18:1(OOH)_18:2_18:2)	0.0184698	0.0106093	0.0261809	0.0127919	0.0173334	0.0204759	0.0101364	0.0105563	0.0143504	0.00783179	0.0136671	0.0121933	0.0201583
BMP(18:1_18:2)	0.533862	0.38907	0.711862	0.540238	0.389645	0.795828	0.35154	0.29554	0.532417	0.291382	0.476586	0.480216	0.773674
PI(20:3_20:4)	0.0428412	0.00527339	0.012392	0.102458	0.0416985	0.0571602	0.0395423	0.0298697	0.0419032	0.00816861	0.0320478	0.0322292	0.0365388
PI(16:0_18:3)	0.647997	0.406105	0.536701	1.27633	0.547843	0.97124	0.657247	0.412523	0.707639	0.450726	0.791771	0.55808	1.05488
HexCer-NS(d18:1/14:0)	0.167869	0.135743	0.269914	0.161894	0.193173	0.262589	0.122067	0.146018	0.196262	0.104807	0.119774	0.138077	0.318265
PS(16:0_18:3)	0.058089	0.0982624	0.115782	0.347678	0.144494	0.202605	0.0347284	0.0968262	0.154324	0.0939503	0.194336	0.117865	0.24769
Plasmenyl-PS(P-18:1/20:5)	0.033628	0.0497507	0.206436	0.0870817	0.106669	0.0852755	0.0436168	0.0480594	0.0901539	0.0244763	0.0816471	0.0618151	0.115608
Plasmenyl-PS(P-16:0/16:0)	0.000190671	0	0	7.8e-05	0.000138248	0.000582703	7.14e-05	8.45e-05	0.000160356	8.54e-05	0.000125437	0	0.000215812
PI(15:1_20:2)	0.0475773	0.0254526	0.044286	0.0665089	0.0380492	0.057077	0.0355605	0.0265232	0.0408008	0.0265166	0.0455002	0.0294914	0.0649798
OxCL(18:1_18:1_22:5(OH)_22:5(OH))	0.0261355	0.0319652	0.106444	0.0697704	0.058787	0.0561901	0.0346745	0.03322	0.0475136	0.019838	0.050909	0.0372669	0.0612266
Plasmanyl-PS(O-18:0/20:5)	0.00517033	0.0130118	0.00835582	0.0222105	0.021031	0.00594944	0.010043	0.0129967	0.0165297	0.0102014	0.0136603	0.011468	0.0308749
PS(17:0_20:5)	0.0478283	0.0525395	0.163585	0.178337	0.141269	0.137736	0.0405198	0.0604426	0.0849979	0.029613	0.082854	0.049278	0.162099
Plasmenyl-PS(P-18:0/16:1)	0.0039572	0.00393012	0.00889729	0.00543924	0.00676767	0.00755504	0.0036273	0.0036559	0.0052066	0.00272492	0.00461264	0.00292537	0.00897175
PS(18:1_18:3)	0.0711979	0.0339808	0.0340007	0.139192	0.102823	0.0664464	0.102254	0.0380346	0.0544455	0.0349868	0.138842	0.0413664	0.136514
PA(14:0_16:1)	0.109007	0.105102	0.0229962	0.149529	0.120086	0.0748378	0.0932316	0.0747009	0.0543346	0.0752624	0.154718	0.0600305	0.228266
PI(18:1_18:3)	1.67707	1.11558	1.3826	3.94905	1.33771	2.58577	1.70043	1.06472	1.99829	1.09311	2.22386	1.44855	3.07429
PI(18:1_22:6)	0.0703253	0.0299671	0.0536945	0.0770542	0.0525649	0.0752698	0.0420476	0.0411143	0.0536487	0.0409822	0.059519	0.0382804	0.096572
PS(17:1_18:2)	0.0227491	0.0278962	0.0590482	0.0649862	0.0477364	0.0672225	0.0250256	0.0236509	0.0457005	0.0140747	0.0446686	0.0268734	0.0596836
HexCer-NS(d18:2/16:0)	0.353393	0.235773	0.488618	0.301	0.352228	0.447955	0.217832	0.25387	0.327778	0.189569	0.249404	0.231538	0.542444
PS(16:0_22:6)	0.0118583	0.00692756	0.00746786	0.048148	0.0114252	0.0132639	0.0104092	0.00875319	0.0148267	0.00782713	0.014209	0.00890666	0.0245787
PI(16:0_16:1)	0.414312	0.160339	0.26338	0.649476	0.295	0.416727	0.249076	0.222029	0.25418	0.267903	0.151206	0.231725	0.562064
PI(17:0_20:5)	0.0274194	0.00962596	0.0188819	0.0448799	0.0158617	0.0268607	0.014265	0.0132005	0.0174784	0.0145888	0.0171212	0.0129946	0.0295194
Cer-NS(d18:2/16:1)	0.335357	0.274251	0.347709	0.186823	0.349528	0.388513	0.203079	0.182668	0.270787	0.124595	0.273317	0.255708	0.363081
Plasmenyl-PS(P-18:1/18:3)	0.14433	0.0827004	0.18523	0.108488	0.133664	0.15649	0.0855573	0.0795145	0.115337	0.0669359	0.113813	0.0894283	0.168954
Cer-NS(d17:1/14:0)	0.0340766	0.0322103	0.0403039	0.0189922	0.0388257	0.0548794	0.0267851	0.0185086	0.0318631	0.0163068	0.0291854	0.0348943	0.0377899
SM(d17:1/16:0)	12.1966	9.75957	15.8304	11.2085	7.96001	17.9166	8.06235	5.92619	12.1901	5.85258	11.8662	10.6058	13.8367
CL(18:1_18:1_20:4_22:6)	0.00328038	0.00503658	0.00892366	0.00493247	0.00582807	0.00922687	0.00338731	0.00392308	0.00588509	0.0029193	0.00338903	0.0044813	0.00809899
OxPI(18:0_20:3(1O(1Cyc)))	0.00883017	0.00126399	0.00299112	0.0207119	0.0030047	0.00772661	0.00579073	0.00425685	0.00366269	0.00480102	0.00849243	0.00434407	0.0110386
PA(16:1_16:1)	0.100277	0.109487	0.0728947	0.170936	0.121815	0.156681	0.125021	0.0717557	0.115002	0.0754126	0.178014	0.0829185	0.232642
PI(16:1_18:1)	4.2836	2.09116	2.95758	7.45936	3.14893	5.24089	3.27576	2.46055	3.59635	2.75142	4.22035	2.96341	6.00037
OxCL(18:1_18:2(OH)_20:3_20:3)	0.00786945	0.0129641	0.0224486	0.102067	0.0345345	0.0339222	0.0486867	0.0158804	0.0366875	0.00993413	0.197636	0.0191308	0.149946
PS(16:1_18:3)	0.0299981	0.0116291	0.0212032	0.010493	0.0106047	0.0229553	0.00798536	0.0126138	0.0132674	0.0109578	0.017231	0.0154261	0.0321429
PI(16:0_20:4)	0.418694	2.07637	0.311111	0.780175	0.310383	5.04568	0.276609	0.235442	3.69866	0.241696	3.94725	2.77348	5.74159
Cer-AS(d18:1/14:0)	0.00985521	0.00325759	0.0080379	0.00191168	0.00650152	0.00611585	0.00256293	0.00322205	0.00307025	0.0022799	0.00290128	0.00370324	0.00691946
PS(16:0_16:1)	0.757125	0.394655	0.472272	1.46221	0.602065	0.826644	0.582432	0.444208	0.576734	0.475499	0.701498	0.533415	1.05318
GlcADG(20:2_20:2)	0.00616986	0.00510868	0.00784332	0.00638168	0.0070059	0.00656437	0.00486331	0.0044162	0.0064173	0.00402897	0.0020705	0.00455007	0.0121261
PI(18:1_20:4)	6.90065	3.34965	5.0209	14.9316	5.99765	9.88542	5.62418	4.84598	7.02782	4.82189	9.74746	5.28004	11.0514
Plasmanyl-PS(O-18:0/18:3)	0.0194957	0.0150248	0.0315083	0.0198175	0.0243439	0.0294872	0.0136526	0.0160358	0.0192653	0.0116688	0.0182314	0.0139929	0.0364986
Cer-NS(d18:2/15:0)	0.053532	0.0411157	0.0549387	0.0320244	0.0511018	0.02173	0.0369915	0.0238625	0.0482256	0.0197218	0.0510187	0.0228622	0.0560384
PS(18:1_22:6)	0.0160484	0.0110482	0.0128278	0.0473431	0.0152616	0.0230732	0.0142788	0.0119988	0.0202744	0.0107422	0.0173392	0.0129825	0.0295577
CL(18:1_18:1_18:2_20:4)	0.290412	0.314948	0.542647	0.334748	0.362451	0.526835	0.272991	0.246953	0.422862	0.19632	0.394303	0.268573	0.572492
PS(16:0_20:4)	0.0720436	0.0393196	0.0690318	0.209581	0.0890886	0.120497	0.0891055	0.0661086	0.105524	0.0609281	0.101763	0.0490559	0.136507
BMP(18:1_20:3)	1.22121	0.924098	1.577	1.19577	0.757951	1.55282	0.67659	0.280418	0.712375	0.617996	1.06064	0.5981	0.863136
PI(18:1_22:5)	0.243258	0.0376508	0.175621	0.507748	0.183215	0.287097	0.17085	0.144928	0.210307	0.14485	0.239334	0.146962	0.36367
Plasmenyl-PS(P-16:0/16:1)	0.0511795	0.0668001	0.245347	0.118884	0.103539	0.121221	0.0561445	0.0693455	0.0976917	0.0358681	0.112605	0.0792172	0.150138
PS(16:1_18:1)	3.18582	2.07392	2.17875	6.66668	2.83235	4.39769	3.21992	1.96951	3.37531	1.9536	4.1862	2.6608	5.09072
Plasmanyl-PS(O-18:0/22:6)	0.0220716	0.0152239	0.0360304	0.0227343	0.0282294	0.030463	0.0155269	0.0170685	0.0200625	0.0127193	0.0203558	0.0153045	0.0412453
PS(17:0_22:6)	0.00858916	0.00955303	0.0258023	0.0195955	0.0166472	0.0194892	0.00716519	0.0115583	0.0168532	0.0053221	0.0112602	0.00875549	0.026036
Cer-AS(d18:2/16:0)	0.220917	0.0934125	0.185378	0.0759359	0.161956	0.166775	0.0769888	0.0833765	0.0955233	0.0712904	0.0966767	0.107633	0.173184
PS(18:1_20:4)	0.22371	0.135243	0.151918	0.596807	0.18962	0.260825	0.193655	0.135682	0.237044	0.121264	0.290393	0.167372	0.344573
Cer-NS(d18:2/18:2)	0.0220317	0.0177725	0.0239903	0.0131674	0.0241036	0.0252032	0.017912	0.0104392	0.0225593	0.00903029	0.0208342	0.0185217	0.0219967
Plasmenyl-PS(P-16:0/20:4)	0.0587418	0.0272073	0.0923092	0.0815942	0.048712	0.0486622	0.0423982	0.0307511	0.0703162	0.0321747	0.0643905	0.0249168	0.0944874
PI(17:0_18:3)	0.181675	0.101573	0.139173	0.33894	0.136895	0.249064	0.161916	0.10712	0.182167	0.115728	0.210413	0.136458	0.267835
PS(18:0_18:4)	0.017054	0.00889582	0.00859972	0.0325312	0.0119772	0.0168823	0.013179	0.00933356	0.0155204	0.0094474	0.0148686	0.0120153	0.0232002
Plasmenyl-PS(P-16:1/18:1)	0.146566	0.222223	0.706895	0.285172	0.315455	0.372223	0.207115	0.211951	0.353568	0.107404	0.253276	0.262655	0.326859
PI(16:0_18:2)	0.424591	0.226942	0.330039	0.825289	0.393342	0.560952	0.381169	0.271316	0.424087	0.259464	0.227205	0.320072	0.731996
Plasmanyl-PS(O-18:0/14:0)	0.0392695	0.0191615	0.0467548	0.025744	0.0343527	0.0459234	0.0247343	0.024599	0.0253337	0.0217049	0.0311079	0.0261498	0.0536372
Plasmenyl-PS(P-16:1/16:0)	0.0311276	0.0271786	0.0916076	0.0417216	0.0649102	0.0454499	0.0267504	0.0274294	0.049557	0.0224352	0.0362635	0.031641	0.0684383
Plasmenyl-PS(P-18:1/20:4)	0.0687776	0.073875	0.26926	0.108927	0.127554	0.124653	0.0658472	0.0819918	0.118409	0.0469108	0.158242	0.0792804	0.223748
SM(d19:0/14:0)	0.0939368	0.118537	0.170676	0.119544	0.137573	0.216139	0.120637	0.0779894	0.156934	0.0630808	0.162985	0.114908	0.191575
Plasmanyl-PS(O-18:0/20:4)	0.015304	0.00865586	0.0226706	0.00923685	0.0141304	0.0160134	0.0060689	0.0100717	0.0079731	0.00867867	0.0059711	0.0069228	0.0162504
PI(17:0_20:4)	0.641091	0.388989	0.484084	1.10415	0.436727	0.953077	0.554418	0.362968	0.678003	0.37553	0.64667	0.512557	0.805311
PI(18:0_20:5)	6.22521	2.12439	3.78173	11.9376	3.96545	5.41415	3.18535	3.20092	3.86788	3.24223	4.4629	2.89975	7.96375
PS(17:0_20:4)	0.133349	0.137731	0.381338	0.323797	0.334283	0.270399	0.107361	0.147202	0.229038	0.0565855	0.202082	0.130412	0.371506
Plasmenyl-PS(P-20:0/18:3)	0.0255423	0.0180173	0.0408392	0.0228154	0.0246309	0.0374358	0.0148569	0.018008	0.0231373	0.0138507	0.0190325	0.0160603	0.0360866
SM(d18:1/16:0)	325.136	194.305	387.964	260.206	216.657	353.131	168.138	169.005	257.175	146.024	212.802	200.957	376.146
Cer-NS(d16:1/16:0)	0.219063	0.126274	0.166844	0.0979818	0.164907	0.229069	0.11624	0.0805785	0.133113	0.0795793	0.17681	0.146704	0.167394
Cer-NS(d18:1/14:0)	1.12691	0.678867	0.919821	0.562398	0.925267	1.20411	0.659171	0.437325	0.745656	0.418234	0.924845	0.78549	1.09385
PS(17:0_22:5)	0.289113	0.424912	1.13541	0.752428	0.893395	1.08233	0.280123	0.366677	0.611087	0.175701	0.429722	0.389642	0.833631
Plasmanyl-PS(O-18:0/16:1)	0.00843935	0.00335717	0.00791483	0.00757452	0.00673277	0.0055555	0.00338746	0.00402361	0.00307812	0.00263243	0.0046617	0.00309956	0.00472771
PS(20:1_20:5)	0.188417	0.0830714	0.110591	0.33717	0.12697	0.205227	0.1375	0.0934806	0.15935	0.0975098	0.184314	0.120777	0.239373
Plasmenyl-PS(P-16:1/17:1)	0.0213339	0.0243092	0.0457291	0.0432187	0.0431595	0.0612444	0.0118977	0.0167283	0.0412335	0.00764691	0.0274658	0.0160353	0.0834714
PS(18:0_20:5)	0.173766	0.122883	0.0978262	0.47014	0.184656	0.273205	0.292833	0.109457	0.318771	0.109066	0.453948	0.185164	0.404468
PS(17:1_18:1)	3.83461	2.89157	9.0396	7.90396	6.46709	7.43276	2.67154	3.23599	5.4548	1.83648	0.75318	2.59459	8.00574
Plasmenyl-PS(P-18:1/16:1)	0.160072	0.125242	0.511826	0.355099	0.237985	0.251384	0.132092	0.147854	0.22328	0.0845502	0.178138	0.143917	0.252768
PS(18:1_20:3)	0.0542202	0.0259383	0.093621	0.145488	0.0495125	0.106597	0.0676256	0.0485885	0.103023	0.0589121	0.0539411	0.0704819	0.063387
PS(18:1_18:2)	0.472004	0.385409	0.420736	2.4655	0.567594	0.869556	0.786801	0.315816	0.813268	0.293542	1.23374	0.512336	1.06819
Plasmenyl-PS(P-18:1/18:2)	0.534002	0.456023	1.56742	0.819658	0.74122	0.799966	0.409466	0.475688	0.729991	0.266711	0.604818	0.483913	0.923105
Plasmenyl-PS(P-20:1/20:5)	0.117649	0.0927568	0.300118	0.394808	0.198576	0.19736	0.102623	0.107997	0.165363	0.0629144	0.169449	0.160243	0.264084
Plasmenyl-PS(P-18:0/20:5)	0.729901	0.669769	2.40756	2.36199	1.52618	1.3402	0.731357	0.813722	1.15097	0.422299	1.15709	0.833138	1.85416
Plasmenyl-PS(P-20:1/18:2)	0.0798071	0.0448077	0.135971	0.081589	0.0904387	0.0897799	0.0529582	0.0604417	0.0783883	0.0373058	0.0933669	0.0482857	0.198791
Plasmenyl-PS(P-20:0/20:4)	0.0742702	0.0453587	0.124318	0.0633815	0.0207666	0.0706051	0.0423128	0.0573853	0.0607372	0.0407519	0.0540219	0.0420002	0.129188
Plasmenyl-PS(P-16:0/20:3)	0.192854	0.178966	0.352178	0.23741	0.224457	0.307058	0.135802	0.12007	0.224875	0.0891786	0.17024	0.115944	0.249013
Plasmenyl-PS(P-18:1/20:3)	0.193073	0.141595	0.368342	0.177417	0.241962	0.257082	0.113352	0.13548	0.197536	0.082981	0.165195	0.119769	0.302226
Plasmenyl-PS(P-16:1/17:0)	0.750905	1.38979	2.86105	2.14984	2.49045	3.46677	0.839535	0.978199	2.26915	0.550827	1.89268	1.16256	3.05221
Plasmenyl-PS(P-18:1/22:5)	0.0224789	0.0247854	0.0562394	0.0326917	0.0232201	0.0531546	0.0231314	0.0286554	0.0388318	0.0183623	0.0329997	0.0530723	0.0844889
PS(18:0_18:3)	0.47939	0.310374	0.37216	0.945908	0.470618	0.627917	0.535732	0.287848	0.48706	0.310674	0.605813	0.393133	0.905228
Plasmenyl-PS(P-18:1/17:1)	0.866748	0.986915	2.03435	2.99769	1.90709	2.57852	0.870302	0.794666	1.87482	0.386486	2.08497	0.98449	2.18475
Plasmenyl-PS(P-20:0/17:1)	0.265504	0.151463	0.327776	0.222959	0.264629	0.28427	0.141668	0.159397	0.193389	0.129932	0.191126	0.152606	0.394103
Plasmenyl-PS(P-18:1/15:0)	0.209685	0.220524	0.626278	0.457044	0.511261	0.552301	0.13759	0.215396	0.359954	0.110757	0.229154	0.187611	0.483054
PS(18:0_22:6)	0.562327	0.226007	0.261046	1.0705	0.368694	0.515002	0.387361	0.277958	0.387193	0.287515	0.469643	0.301647	0.708485
Plasmenyl-PS(P-20:0/16:0)	0.0727725	0.0426509	0.119403	0.00601661	0.0848381	0.0798589	0.0184082	0.0483714	0.0378732	0.0350376	0.01259	0.0319922	0.0939756
PS(16:0_18:1)	15.6693	7.38465	9.52957	22.7753	11.5831	16.1955	11.4068	8.06116	11.5586	8.40259	14.1293	9.86817	19.7815
Plasmanyl-PS(O-20:0/20:5)	0.0428084	0.0207646	0.0580629	0.0364794	0.0437504	0.0348934	0.0206123	0.0264584	0.0308771	0.0248034	0.0239488	0.0228576	0.0678805
PS(18:1_18:1)	12.7505	7.46493	8.42801	31.271	9.96865	15.825	10.3195	6.94607	12.7324	7.06979	13.3461	9.47102	22.9237
PS(17:0_20:3)	0.324302	0.260147	0.779521	0.589838	0.597566	0.530017	0.227933	0.269291	0.188572	0.207762	0.386759	0.229643	0.675025
Plasmenyl-PS(P-16:0/18:1)	0.52588	0.367945	2.16795	0.324965	0.957257	0.737287	0.297306	0.53331	0.697117	0.313896	0.408753	0.416013	0.929112
PS(17:0_22:4)	0.709435	0.544009	2.14438	1.37179	1.46174	1.37572	0.436555	0.635623	1.02388	0.515819	0.754901	0.536513	1.38985
PS(18:0_20:4)	0.727926	0.336879	0.635016	1.79759	0.705292	0.689205	0.534922	0.547528	0.664709	0.407244	0.868081	0.42662	1.29204
PS(16:1_18:0)	6.11615	3.11832	3.83567	8.32391	4.39579	4.13666	4.52726	2.83878	4.956	3.26441	5.71721	2.72717	7.41957
Plasmenyl-PS(P-18:1/18:1)	1.28457	1.17357	6.01786	1.51313	2.46232	2.06331	1.03044	1.45643	1.9668	1.14338	1.51853	1.41405	2.19546
Plasmenyl-PS(P-18:0/22:5)	0.142828	0.0816912	0.253475	0.152444	0.162419	0.186799	0.069323	0.0896431	0.122192	0.0786113	0.109243	0.203567	0.184658
Plasmanyl-PS(O-18:0/20:3)	0.054817	0.0329633	0.0737532	0.0497841	0.0588564	0.0243467	0.0325143	0.0362503	0.046159	0.0278981	0.0453675	0.0354978	0.0836602
Plasmenyl-PS(P-18:0/20:4)	0.32835	0.158317	1.12239	0.476415	0.619634	0.277624	0.0962925	0.287928	0.301256	0.233528	0.399192	0.211052	0.573941
PS(18:0_22:5)	3.58134	1.26443	1.84257	6.4012	2.42059	2.91159	1.94612	1.78263	2.24704	1.87229	2.5745	1.65555	4.25892
PS(18:1_22:5)	0.020275	0.00817189	0.0100389	0.0250849	0.0119712	0.0163304	0.0104139	0.00917504	0.0112466	0.00868929	0.0116218	0.0103705	0.0189568
Plasmenyl-PS(P-18:0/18:2)	0.435819	0.302944	0.966823	0.587664	0.493827	0.607235	0.24902	0.333381	0.46027	0.23364	0.337271	0.338109	0.599705
Plasmanyl-PS(O-20:0/22:6)	0.00209497	0.000921667	0.00219013	0.044525	0.00229029	0.00174773	0	0.00143171	0.000981719	0.00158974	0.0106341	0.000738467	0.0226546
PS(18:0_18:2)	9.1785	4.25331	4.8944	14.417	6.33709	10.1957	6.49169	4.57276	6.80653	4.6137	8.13871	5.62862	11.0824
PS(18:2_20:1)	1.64723	0.855075	0.96402	3.25257	1.20641	1.87571	1.32029	0.879938	1.54245	0.918615	1.81135	1.11818	2.18046
Plasmenyl-PS(P-20:0/18:2)	0.225024	0.171179	0.345253	0.213983	0.259559	0.350399	0.170223	0.158811	0.254454	0.131219	0.220644	0.172624	0.397873
Plasmanyl-PS(O-20:0/20:4)	0.124288	0.189755	0.352868	0.277658	0.266851	0.328646	0.173937	0.171783	0.263944	0.14009	0.229342	0.171922	0.41556
Plasmanyl-PS(O-20:0/22:5)	0.000490205	0.000273937	0.00150982	0.000335555	0.000610087	0	0.000437479	0.00108341	0	0.000586747	0.000295382	0	0.000627052
Plasmenyl-PS(P-18:1/17:0)	0.0300711	0.0248826	0.0760212	0.0919947	0.0446011	0.0565314	0.0223389	0.0265744	0.0429512	0.0203238	0.0360482	0.0307454	0.0203384
PS(18:0_20:3)	6.18779	1.71348	2.39848	9.04585	2.80239	4.03584	2.45974	2.45942	2.7956	2.65738	2.72551	2.19749	4.88277
Plasmenyl-PS(P-18:1/22:3)	0.0122392	0.00672104	0.0172918	0.020062	0.0115038	0.0116528	0.00681664	0.00749964	0.00958082	0.00618785	0.0094365	0.0115654	0.0133453
Plasmenyl-PS(P-18:0/17:1)	4.06991	2.99716	9.92192	5.61361	6.88702	7.5334	1.61929	3.55788	4.05039	1.96882	2.77117	2.35473	6.9272
PS(18:0_22:4)	0.153765	0.212132	0.147595	0.815059	0.271625	0.476287	0.336635	0.198189	0.397373	0.205491	0.406824	0.271868	0.474069
Plasmenyl-PS(P-18:0/20:3)	0.483043	0.322311	1.33414	0.470417	0.603965	0.590102	0.218607	0.333716	0.570253	0.21728	0.34903	0.336265	0.667355
PS(19:0_20:3)	0.427876	0.312734	0.760733	1.17895	0.650747	0.775943	0.341628	0.351642	0.49479	0.241664	0.670145	0.326221	0.82393
Plasmanyl-PS(O-20:0/18:1)	0.40388	0.233447	0.547478	0.309004	0.45759	0.430789	0.209327	0.26256	0.303732	0.197687	0.267223	0.231858	0.644573
Plasmenyl-PS(P-20:0/20:2)	0.0879033	0.0318892	0.116257	0.0393969	0.046918	0.0686099	0.0448617	0.0656577	0.0529902	0.0495426	0.0658828	0.046622	0.153954
Plasmenyl-PS(P-18:0/22:4)	0.169356	0.0952583	0.244272	0.151634	0.190959	0.18922	0.0808714	0.109402	0.145903	0.0802242	0.126452	0.115181	0.259109
PS(18:0_18:1)	67.225	34.5208	43.3954	100.425	54.524	76.8381	52.676	37.6883	54.1579	36.1829	68.4846	45.7407	89.5213
PS(18:1_20:1)	2.97988	1.46378	1.68928	5.69028	2.24837	3.22982	2.34299	1.64374	2.53306	1.63258	3.11043	1.92119	4.14286
Plasmenyl-PS(P-20:0/18:0)	0.293637	0.148023	0.349292	0.195524	0.212695	0.263782	0.120535	0.164763	0.16498	0.123429	0.0965261	0.0930124	0.385105
PS(18:0_20:2)	9.00851	5.5014	8.00943	25.9569	9.59584	12.57	11.6804	6.74003	15.2786	7.31823	16.3981	7.55071	17.8167
Plasmenyl-PS(P-18:0/18:1)	0.441648	0.599603	2.68401	1.83035	2.06015	1.43301	0.550014	0.975029	1.47353	0.36953	1.41715	0.58632	2.22763
Plasmenyl-PS(P-20:1/18:1)	0.354019	0.383546	1.19552	0.919873	1.00895	0.84123	0.431164	0.542168	0.882693	0.287838	0.829072	0.564599	1.24142
Plasmenyl-PS(P-20:1/20:2)	0.0610953	0.051249	0.158656	0.107042	0.118623	0.101659	0.0873018	0.0821637	0.156316	0.0453935	0.150861	0.144019	0.217246
Plasmenyl-PS(P-20:0/22:5)	0.0231555	0.0189268	0.0814285	0.0163236	0.0655728	0.0436727	0.0281296	0.0524855	0.0450628	0.0254283	0.0358254	0.0319846	0.111029
PS(18:1_22:2)	0.745982	0.411474	0.566596	2.1512	0.876988	1.03064	0.916466	0.746235	1.18219	0.51931	1.40213	0.776387	1.63437
Plasmanyl-PS(O-20:0/20:3)	0.340091	0.235383	0.47598	0.32138	0.375049	0.441739	0.202625	0.235698	0.341445	0.188509	0.303844	0.222758	0.585431
Plasmenyl-PS(P-20:0/22:3)	0.0339379	0.0521604	0.105081	0.0663806	0.0359337	0.0904975	0.0275875	0.0486767	0.0664441	0.0377231	0.0612547	0.0464688	0.0748467
PS(18:1_19:0)	0.33354	0.206236	0.514264	0.29147	0.30877	0.237939	0.151674	0.137309	0.294557	0.130108	0.205133	0.198426	0.279713
Plasmenyl-PS(P-20:0/18:1)	0.0136307	0.00669186	0.0374481	0.0289693	0.0173883	0.0271867	0.00690861	0.0118686	0.0227203	0.0118286	0.0130531	0.0188966	0.0276772
Plasmenyl-PS(P-20:0/22:2)	0.118092	0.0819008	0.158277	0.140307	0.159074	0.141784	0.0788811	0.0637566	0.10472	0.0509314	0.135289	0.0807499	0.19387
Plasmenyl-PS(P-18:0/20:2)	0.0503346	0.0570464	0.133263	0.138435	0.0753994	0.0945787	0.0430421	0.0543052	0.0969886	0.0371475	0.0776258	0.0495703	0.114882
PS(20:1_22:3)	0.141506	0.0806343	0.0893432	0.401728	0.118167	0.180105	0.133527	0.0765995	0.16678	0.0738458	0.185078	0.108447	0.205825
PS(18:0_22:3)	2.4594	1.07649	1.39208	5.23419	1.86666	2.3038	1.75774	1.29002	1.90436	1.27502	2.21999	1.54099	3.23564
Plasmanyl-PS(O-20:0/20:2)	0.707827	0.434698	0.897017	0.712376	0.69822	0.813464	0.390491	0.42463	0.647716	0.35784	0.53691	0.425973	1.04909
Plasmanyl-PS(O-20:0/22:3)	0.0301643	0.0189051	0.0601008	0.0187872	0.0300133	0.025465	0.0159807	0.016694	0.0353128	0.0234484	0.021008	0.00956991	0.0603745
Plasmenyl-PS(P-18:0/22:3)	0.208008	0.0837169	0.229226	0.166742	0.160145	0.183941	0.0574524	0.0872997	0.136018	0.0871971	0.0858163	0.104435	0.219883
PS(18:1_22:4)	0.465939	0.250093	0.48812	0.359625	0.341837	0.479119	0.219573	0.246444	0.355712	0.229557	0.271059	0.240372	0.51768
PS(20:0_20:3)	0.0592547	0.0852345	0.0281017	0.375188	0.0603117	0.180175	0.0476563	0.037779	0.167608	0.0903507	0.190467	0.112249	0.116218
Plasmenyl-PS(P-20:1/22:1)	0.0216327	0.0192873	0.0362925	0.0292156	0.0307997	0.0323541	0.0181309	0.0171136	0.024972	0.0140039	0.0271719	0.0176918	0.049543
PS(16:0_20:0)	0.0836546	0.023045	0.0443332	0.0878933	0.0432847	0.0475024	0.0593359	0.0328862	0.0317997	0.0331697	0.0465704	0.0335053	0.0728355
PS(18:1_22:1)	1.97314	1.03848	1.23108	5.4826	1.67623	2.44444	1.87705	1.17071	2.28456	1.10668	2.81608	1.57517	2.90093
PS(18:0_20:1)	2.13396	1.12762	1.46539	4.35419	1.88317	2.73944	1.93371	1.1934	2.06629	1.21726	2.60773	1.60216	3.17823
PS(18:1_20:2)	1.14622	0.61651	1.20359	1.11396	0.909674	1.10381	0.610286	0.637699	0.911146	0.558535	0.675251	0.629374	1.27225
PS(18:0_22:2)	1.25219	1.06845	0.71602	5.04823	1.04138	2.4222	1.38667	1.0891	2.1091	1.07008	1.85766	1.47276	2.0106
Plasmenyl-PS(P-20:1/22:5)	0.270525	0.141515	0.297393	0.164992	0.192955	0.259853	0.109073	0.136976	0.197082	0.120906	0.125813	0.124421	0.2728
Plasmenyl-PS(P-18:0/20:1)	0.0423207	0.0370487	0.0802772	0.125712	0.0903203	0.103402	0.0326661	0.0153313	0.0638833	0.0236726	0.0579029	0.0572228	0.105356
Plasmenyl-PS(P-18:0/22:2)	0.0658856	0.0465155	0.10594	0.163713	0.0994931	0.113917	0.049094	0.0538922	0.076967	0.0383601	0.0845827	0.0702604	0.135152
PS(18:2_24:1)	0.110635	0.0500262	0.0751587	0.126284	0.0322368	0.0810988	0.0429908	0.0312807	0.0685186	0.0363528	0.0494428	0.0578537	0.0157835
PS(18:1_22:3)	0.158313	0.093621	0.164849	0.128916	0.109793	0.280027	0.134991	0.080937	0.216195	0.0736916	0.112758	0.0877144	0.185248
PS(16:1_22:0)	0.349498	0.13614	0.191798	0.144455	0.119202	0.284344	0.0921421	0.121334	0.15492	0.0972554	0.138289	0.145785	0.264955
Plasmenyl-PS(P-20:1/20:4)	0.650934	0.33755	0.676525	0.457217	0.43576	0.630855	0.28724	0.337523	0.485795	0.293592	0.354852	0.309766	0.654329
PS(20:2_20:2)	0.167733	0.0923105	0.17296	0.131632	0.118414	0.17972	0.0861624	0.0890369	0.13834	0.0780234	0.108176	0.0849847	0.182146
Plasmenyl-PS(P-20:0/20:1)	0.0134117	0.00877748	0.0265001	0.018219	0.0198774	0.0218103	0.00869226	0.0104068	0.0145624	0.00707843	0.0133386	0.0109353	0.0288665
PS(17:1_24:1)	0.201154	0.0955844	0.174994	0.452496	0.160594	0.227144	0.167607	0.108282	0.175391	0.105581	0.239157	0.148615	0.273026
Plasmenyl-PS(P-16:0/20:2)	0.218798	0.0882107	0.215885	0.125238	0.155638	0.184725	0.0845516	0.106332	0.126425	0.0954459	0.11001	0.0944611	0.211572
Plasmenyl-PS(P-20:1/20:3)	0.586868	0.294371	0.542822	0.380165	0.399186	0.546555	0.258929	0.270419	0.411816	0.234714	0.30818	0.269163	0.570394
PS(18:1_21:0)	0.149322	0.200679	0.356236	0.369348	0.306251	0.40687	0.0900461	0.188013	0.283319	0.161258	0.104013	0.219637	0.444003
PS(20:1_22:4)	0.0544018	0.0241975	0.0510859	0.0363572	0.0394621	0.0473865	0.0235226	0.0277953	0.0292122	0.0241477	0.0280499	0.0247933	0.0554381
Plasmenyl-PS(P-16:0/22:3)	1.82588	0.870908	1.73885	1.21862	1.23637	1.62873	0.757623	0.85086	1.22638	0.757415	0.914618	0.835757	1.7536
Plasmenyl-PS(P-20:1/22:4)	0.11565	0.083756	0.129227	0.0941739	0.105538	0.149981	0.072023	0.0763275	0.0978026	0.0437689	0.096852	0.0609046	0.129897
Plasmanyl-PS(O-20:0/20:1)	0.0091627	0.00374197	0.0129207	0.0127066	0.0103694	0.00987592	0.00344188	0.00705911	0.00835554	0.00464291	0.00431613	0.00406661	0.0171656
PS(18:1_24:1)	1.55083	0.787033	1.04328	4.68933	1.34398	1.84486	1.38977	0.904688	1.62637	0.893546	2.0804	1.15534	2.53176
PS(18:1_20:0)	0.0218178	0.0126467	0.016876	0.0493581	0.0195165	0.0280398	0.0207844	0.0125258	0.0216208	0.0127484	0.0284204	0.0172632	0.0336555
Plasmenyl-PS(P-18:1/22:0)	0.000154929	0.000251502	0.00178046	0.00345525	0.000606796	0.00147186	7.77e-05	0.000515905	0.000341543	0.000367944	0.000552507	0.003054	0.000309591
PS(18:1_22:0)	1.06193	0.548119	0.691026	2.53232	0.887482	1.29814	0.972256	0.584202	0.983923	0.58395	1.35991	0.813781	1.57327
Plasmenyl-PS(P-18:0/22:1)	0.000571324	0.0014023	0.0068854	0.00849538	0.00508616	0.00620289	0.00114517	0.00216728	0.0031919	0.000657143	0.00260673	0.00187831	0.00504169
PS(18:0_20:0)	0.00334818	0.00195539	0.00305647	0.00501043	0.00316855	0.00410591	0.00283071	0.00188074	0.00330393	0.00174545	0.00383076	0.00243357	0.00534872
PS(18:0_22:1)	0.273217	0.14122	0.212332	0.822794	0.291729	0.37605	0.303431	0.150944	0.265201	0.176253	0.281689	0.210578	0.458254
PS(16:1_24:0)	0.117544	0.0401894	0.0611088	0.076807	0.0320377	0.0637226	0.0327367	0.0278179	0.0501194	0.02837	0.035992	0.044343	0.0775725
PS(18:2_24:0)	0.0893707	0.0546397	0.066496	0.315005	0.0931356	0.126816	0.103235	0.0568384	0.111795	0.0524889	0.161864	0.0826983	0.17446
Plasmenyl-PS(P-20:0/20:3)	1.33509	0.876048	1.73478	1.3698	1.27606	1.67504	0.771355	0.811586	1.34101	0.696747	1.01243	0.862902	1.86386
PS(19:0_22:1)	0.0255811	0.00863158	0.017242	0.0174701	0.00796545	0.0151138	0.00654839	0.00585106	0.0105356	0.00224203	0.00730038	0.00752141	0.0168267
PS(18:1_23:0)	0.118037	0.0730053	0.121455	0.262867	0.123113	0.160369	0.11175	0.0768633	0.121878	0.0482276	0.167103	0.0925657	0.217943
PS(18:1_24:0)	1.25875	0.587272	0.843492	3.23816	1.07518	1.39431	1.06696	0.700622	1.06333	0.672707	1.50364	0.877943	1.97166
PS(16:1_20:0)	0.0617042	0.0257543	0.0372929	0.0361007	0.0223523	0.0424442	0.0218133	0.0164383	0.031396	0.0185916	0.0249496	0.0228547	0.0456109
PS(18:1_25:0)	0.0121291	0.00678927	0.0186211	0.0435842	0.0193984	0.0190472	0.012977	0.00983796	0.0131414	0.0102599	0.024407	0.0108457	0.0317807
Plasmenyl-PS(P-16:1/24:1)	0.0411014	0.0377493	0.0793045	0.0465845	0.0565927	0.0692085	0.040667	0.0347776	0.0573393	0.0290261	0.0630084	0.0399279	0.0951526
PS(18:1_26:0)	0.013144	0.00444358	0.00752131	0.0428144	0.0103751	0.0132637	0.00955528	0.00678886	0.00944228	0.00651285	0.0158263	0.00786743	0.0217958
PS(14:0_22:1)	0.0112079	0.00465347	0.00758627	0.00748533	0.00391899	0.0084416	0.00396778	0.00288127	0.00768082	0.00362979	0.00464252	0.00443053	0.0086987
PS(16:0_20:1)	0.0801468	0.0339792	0.049517	0.0498464	0.0288423	0.060706	0.0284855	0.0192057	0.0438207	0.0245922	0.0314326	0.0259304	0.0520416
TG(10:0_14:1_16:1)	0.0243693	0.0328845	0.020566	0.0250803	0.0290639	0.0466349	0.0520418	0.00624298	0.0331492	0.0191267	0.0231786	0.0365953	0.0300321
TG(16:1_18:2_8:0)	0.00394111	0.0114696	0.0050954	0.00648285	0.00648688	0.0128473	0.0158134	0.00220931	0.00982326	0.0032988	0.0116004	0.0106271	0.00735302
TG(12:0_12:0_18:3)	0.0202324	0.0301899	0.0137768	0.0175942	0.0390761	0.0328496	0.0908183	0.0115471	0.0260469	0.0130238	0.0689918	0.0381343	0.0276278
HBMP(18:1_18:1_20:4)	0.0206434	0.0201178	0.0176498	0.0178632	0.0118036	0.0280873	0.0234898	0.00854745	0.0208136	0.0057954	0.0386927	0.0213968	0.0212435
Cer-NDS(d18:0/22:0)	0.00381995	0.00700713	0.008928	0.00987113	0.00792118	0.014021	0.0120213	0.00521421	0.0111105	0.00302318	0.025736	0.0075984	0.0172836
TG(12:0_12:0_12:0)	0.0344539	0.0582863	0.00760224	0.00763056	0.0228286	0.0634674	0.0694915	0.00240562	0.0414965	0.0153111	0.0559104	0.0796693	0.00661684
Cer-NS(d18:1/25:1)	0.189407	0.407831	0.300361	0.337986	0.395257	0.704151	0.692795	0.181588	0.544046	0.148988	1.19222	0.482569	0.601408
Cer-NS(d20:1/24:1)	0.0238441	0.0486384	0.0424285	0.030261	0.0561083	0.0788877	0.0968435	0.0284823	0.0460788	0.0203284	0.186103	0.0563225	0.097501
HBMP(16:1_18:1_18:1)	0.411408	0.32482	0.304027	0.32487	0.212658	0.592725	0.380462	0.151318	0.37966	0.160394	0.61274	0.36099	0.389462
HexCer-NS(d18:2/26:0)	0.0041882	0.00106902	0	0.00165443	0.000115125	0.00197507	0.000217274	0	0.00156097	0	0.0028673	0.00242058	0.000261901
HBMP(16:0_18:1_18:2)	0.243483	0.657239	0.534327	0.713307	0.587963	1.11413	0.991074	0.320424	0.967532	0.253679	1.72321	0.612843	1.04089
OxTG(18:1_18:2_18:3(OH))	0.0285849	0.00935771	0.00757639	0.00781886	0.0044633	0.0109919	0.010881	0.00288849	0.0114211	0.00293979	0.0161929	0.00917796	0.00908195
OxTG(16:0_16:1_20:4(OH))	0.00214081	0.00208676	0.000973763	0.000860524	0.00138671	0.00335497	0.00220295	0.00046054	0.00274573	0.00103305	0.00311208	0.00291731	0.00110745
Cer-NP(t18:0/24:0)	0.0434628	0.0638606	0.0701403	0.0676765	0.077912	0.118922	0.114002	0.0401184	0.0962667	0.0263317	0.193831	0.0700797	0.126096
OxTG(16:1_16:1_18:1(Ke_or_Epoxy))	0.0101843	0.00810847	0.00496934	0.00579856	0.00634205	0.0139747	0.0111912	0.00277994	0.00851094	0.00391916	0.0153371	0.0105226	0.00778327
Cer-NS(d18:1/23:0)	0.56094	1.14009	0.959988	1.04431	1.20371	1.91298	1.88861	0.548007	1.49758	0.46003	3.26442	1.31902	1.80468
HexCer-NDS(d18:0/24:0)	0.0341824	0.0159569	0.0253505	0.0217238	0.0154942	0.0311046	0.0166085	0.0120506	0.018555	0.00954992	0.030312	0.0218486	0.032925
SM(d21:0/22:1)	0.161535	0.421194	0.428955	0.500918	0.439143	0.802932	0.726586	0.245744	0.674163	0.179226	1.26963	0.45469	0.779269
HBMP(18:1_18:2_18:1)	0.180186	0.231876	0.212602	0.139522	0.139385	0.417698	0.268912	0.100428	0.28955	0.108137	0.444528	0.262135	0.16936
HBMP(18:1_18:1_18:2)	0.244271	0.763146	0.575851	0.757058	0.368319	1.25762	1.19354	0.342902	1.12162	0.274066	1.21276	0.704005	0.639127
Cer-NS(d19:1/25:1)	0.058508	0.00466037	0.00729749	0.00809843	0.00622334	0.0107235	0.0106751	0.00190959	0.0125431	0.00332813	0.0141337	0.00496917	0.00835897
Cer-AS(d18:1/24:0)	0.0176415	0.0321824	0.0276285	0.0269868	0.0326421	0.0590072	0.0553388	0.0155419	0.040827	0.0118307	0.0926695	0.0368022	0.0545979
OxTG(16:1_18:1_18:2(OH))	0.0210321	0.0134047	0.00988655	0.0105317	0.00862219	0.0195026	0.016661	0.00550343	0.0154041	0.0047108	0.0180064	0.0154001	0.0143792
HBMP(18:1_18:1_20:3)	0.0767999	0.36741	0.289317	0.364787	0.326147	0.632894	0.619244	0.162601	0.577434	0.135022	1.17778	0.349481	0.569438
HBMP(18:2_20:2_18:1)	0.169021	0.115145	0.0711129	0.111735	0.0678731	0.196484	0.130598	0.0470616	0.144424	0.0545764	0.21657	0.13078	0.131118
HexCer-NS(d18:1/25:0)	0.0148956	0.046797	0.048946	0.0540255	0.0478398	0.0756134	0.0724354	0.0265734	0.074735	0.0182508	0.130265	0.0454379	0.0968225
OxTG(18:1_18:2_16:1(Ke_or_Epoxy))	0.0074708	0.00683181	0.00304632	0.00245106	0.00357766	0.00974518	0.00932651	0.00135872	0.00561152	0.00283609	0.0109943	0.00818885	0.00490554
Cer-NS(d18:2/25:0)	0.222086	0.465269	0.388319	0.445786	0.502695	0.751714	0.753492	0.233918	0.626338	0.170374	1.21214	0.547211	0.801682
OxTG(16:0_18:2_18:2(OH))	0.0763756	0.0339695	0.0217635	0.0238041	0.0217705	0.0517423	0.0433332	0.0121196	0.0371159	0.0146014	0.0565459	0.0399566	0.0326683
Cer-NS(d18:1/26:1)	0.336715	0.621574	0.493943	0.546206	0.629349	1.10628	1.07098	0.290327	0.892367	0.238162	1.86628	0.751038	0.985769
HBMP(18:1_20:2_20:3)	0.0169011	0.0533138	0.0377878	0.0486283	0.0491429	0.0837522	0.0960954	0.0244446	0.0978863	0.0186781	0.149	0.0476516	0.0745745
HBMP(18:1_18:1_22:4)	0.0167292	0.018087	0.0165001	0.0125461	0.00967472	0.0310125	0.0258449	0.00339198	0.0359252	0.0134272	0.0524728	0.0271738	0.0185426
OxTG(18:1_18:2_18:2(OH))	0.138492	0.00509653	0.00112659	0.00113082	0.00222619	0.0035352	0.00617881	0.000941926	0.00614395	0.00105835	0.00698781	0.00577715	0.00147555
TG(16:0_18:2_8:0)	0.202428	0.131086	0.130077	0.163378	0.167313	0.323585	0.35678	0.0448815	0.263631	0.101602	0.237565	0.284133	0.208405
TG(16:0_16:1_8:0)	0.0500975	0.0415575	0.0331146	0.0334146	0.0381085	0.084805	0.0813384	0.00955726	0.0613713	0.0233447	0.0558375	0.0663637	0.0503029
HBMP(16:0_16:0_18:1)	0.0274682	0.0739079	0.0703788	0.0919192	0.0778997	0.128236	0.11376	0.0454966	0.111687	0.0367931	0.219825	0.075161	0.139797
TG(12:0_12:0_14:0)	0.00780943	0.00290112	0.00233416	0.00193442	0.00286312	0.00418578	0.00403599	0.00160889	0.00523284	0.00171524	0.00306131	0.00213624	0.00298419
HBMP(16:0_18:1_16:0)	0.0432129	0.0218583	0.0176225	0.0156114	0.0108881	0.0327207	0.0212355	0.00624217	0.0262714	0.00955587	0.0311381	0.0228847	0.0259509
HBMP(16:1_20:1_18:1)	0.93159	0.496455	0.487567	0.521749	0.321599	0.908734	0.564942	0.24237	0.646239	0.255305	0.947101	0.559379	0.60612
HBMP(16:0_18:1_18:1)	0.238188	0.757343	0.625529	0.861165	0.727177	1.29723	1.16436	0.399525	1.18473	0.334489	2.11619	0.73442	1.24614
Cer-NP(t18:0/25:0)	0.00857736	0.00285952	0.00370888	0.00414229	0.00578851	0.00658336	0.00928471	0.00279704	0.0094467	0.0012688	0.00951406	0.00346046	0.00737075
Cer-NS(d18:1/24:0)	0.212084	0.356397	0.302085	0.340089	0.392753	0.623243	0.585622	0.18572	0.471628	0.152013	1.02605	0.407386	0.589632
OxTG(18:1_18:1_18:3(OH))	0.0301943	0.00892305	0.0029548	0.00293777	0.00492161	0.0100089	0.0113634	0.00195858	0.0091991	0.00269032	0.0138513	0.0110116	0.00418186
Cer-NS(d18:2/28:1)	0.00681525	0.00826311	0.00669954	0.00723217	0.00708934	0.0185826	0.0142066	0.00313712	0.00981393	0.00421581	0.023022	0.0143977	0.00933123
OxTG(14:0_18:1_18:1(Ke_or_Epoxy))	0.0294615	0.0285208	0.0173685	0.0202488	0.0203855	0.0467281	0.0403083	0.0096548	0.0334985	0.0129657	0.050132	0.0388561	0.0258836
TG(14:1_14:1_16:1)	0.156955	0.127096	0.0852903	0.104039	0.117032	0.151922	0.143121	0.0227308	0.198954	0.0475387	0.132651	0.127643	0.153318
Cer-NDS(d18:0/23:0)	0.00394587	0.0034943	0.00514566	0.00576052	0.00572309	0.00616337	0.0052571	0.00310804	0.00441049	0.00194987	0.00957609	0.00367415	0.0105102
HBMP(16:0_20:2_18:1)	0.244734	0.570048	0.480016	0.660048	0.563817	0.998077	0.903388	0.29507	0.97069	0.232637	1.70765	0.569119	1.00653
Cer-NS(d19:1/26:1)	0.00929769	0.000482433	0.000294948	0.000142337	0.000920978	0.000762019	0.00120798	0.000194671	0.00101943	3.4e-05	0.000979209	0.000489264	3.93e-05
HBMP(18:1_18:1_20:2)	0.128759	0.342197	0.362104	0.50425	0.4243	0.828704	0.586664	0.195301	0.60185	0.154289	1.13595	0.347145	0.765831
HexCer-NS(d18:1/26:0)	0.0186134	0.011383	0.0173789	0.0161927	0.00939129	0.0231998	0.0136775	0.00757334	0.0150528	0.00754247	0.0223833	0.0139625	0.0219547
TG(12:0_18:2_18:3)	0.00890745	0.0064657	0.00736159	0.00657012	0.00408765	0.0136779	0.00940667	0.00337072	0.0123748	0.0029303	0.0145452	0.00922923	0.00829477
HBMP(18:0_18:1_18:2)	0.0374338	0.0956504	0.0775333	0.105893	0.0865368	0.165676	0.145081	0.0449629	0.149388	0.0372624	0.270667	0.0966237	0.143274
OxTG(18:1_18:2_18:2(Ke_or_Epoxy))	0.005108	0.00128836	0.000642509	0.000598157	0.000647472	0.00184878	0.00223103	0.000293854	0.00237311	0.000600131	0.00224095	0.00241472	0.0013923
Cer-NS(d18:2/26:0)	0.00564311	0.0096601	0.00717885	0.00864249	0.00929772	0.0161707	0.0167322	0.00400982	0.0145629	0.00323695	0.026707	0.0114736	0.0151689
OxTG(16:0_18:1_18:2(Ke_or_Epoxy))	0.0316398	0.0260371	0.0120004	0.0168016	0.0186784	0.0411397	0.0389216	0.00651431	0.0311859	0.0116307	0.0390179	0.0355591	0.0184291
OxTG(16:0_18:1_18:2(OOH))	0.00161166	0.00255468	0.000319598	0.00360415	0.00265162	0.0102222	0.00801978	0.00137462	0.00435631	0.00118825	0.00590152	0.00915837	0.0020141
OxTG(16:0_16:0_16:1(Ke_or_Epoxy))	0.00949174	0.0076381	0.0041871	0.00472682	0.00948805	0.0135905	0.00921376	0.00228431	0.00801326	0.0041188	0.0136687	0.0127556	0.00610081
OxTG(16:0_18:1_18:3(Ke_or_Epoxy))	0.0459081	0.0538638	0.057548	0.0565924	0.0462822	0.103365	0.0747221	0.0316565	0.0685995	0.0266897	0.100327	0.0650711	0.0769388
Cer-NS(d19:1/24:0)	0.000533551	0.00103792	0.000968642	0.00110914	0.00128511	0.0019289	0.00171236	0.000584491	0.00147236	0.000423138	0.00311649	0.0012022	0.00181572
HBMP(18:0_18:2_18:1)	0.0751213	0.0728763	0.0331651	0.0491788	0.0290883	0.0599239	0.0925754	0.0333185	0.106446	0.0335149	0.0727022	0.0488702	0.0955291
OxTG(16:0_18:1_16:1(Ke_or_Epoxy))	0.0147154	0.0159955	0.00586433	0.00920842	0.0115699	0.0209562	0.0172157	0.00462284	0.0147365	0.0064948	0.0210946	0.0183062	0.0115787
HBMP(18:1_20:2_18:1)	0.158433	0.110894	0.124778	0.134067	0.0879494	0.0728748	0.130749	0.0617536	0.144604	0.064857	0.205078	0.119103	0.0662005
Co(Q9)	58.2873	65.3308	69.8511	68.4456	55.2384	124.181	86.7319	35.2523	78.8064	33.4641	122.065	75.819	92.4535
HBMP(18:1_20:2_20:2)	0.0639982	0.0618618	0.0584294	0.0603885	0.0436249	0.111721	0.0722238	0.0247184	0.0842526	0.0313331	0.116997	0.0689949	0.0730748
Cer-NDS(d18:0/24:0)	0.208911	0.163328	0.24815	0.260596	0.154093	0.393055	0.210533	0.128894	0.208648	0.0974902	0.403794	0.17695	0.345557
TG(17:1_17:1_17:2)	0.00159494	0.00564547	0.00255805	0.00409798	0.0020468	0.00491318	0.0101702	0.00100006	0.00981011	0.00107689	0.0063992	0.00664015	0.00449258
OxTG(16:0_18:2_18:1(Ke_or_Epoxy))	0.00801911	0.00684421	0.00395435	0.00517234	0.00450899	0.0114683	0.00944549	0.00229414	0.00771742	0.00292722	0.012482	0.00950247	0.00629216
TG(16:1_16:1_18:1)	0.0311256	0.0576986	0.0310624	0.0378688	0.0360481	0.0799007	0.0871936	0.0115062	0.066615	0.0197607	0.0623977	0.0775293	0.0574438
Cer-NS(d20:1/24:0)	0.0235014	0.0177872	0.0157364	0.0186938	0.0133849	0.0362239	0.0214596	0.00831892	0.0200554	0.00910708	0.0383309	0.0218037	0.0238628
Cer-NS(d18:1/25:0)	0.110957	0.0829697	0.070772	0.0778492	0.0592607	0.153764	0.105317	0.0342588	0.101237	0.0388645	0.163019	0.105278	0.0985382
Cer-NDS(d19:0/24:0)	0.0016568	0.00164729	0.00188513	0.00384239	0.00257912	0.00369987	0.00221461	0.000873016	0.0058379	0.000848637	0.00507562	0.00184837	0.00361453
OxTG(18:1_18:1_18:2(OH))	0.132451	0.0572645	0.0320391	0.0416763	0.0336558	0.0873541	0.0791948	0.0179065	0.0667071	0.0230295	0.0980244	0.0774402	0.0496426
TG(10:0_16:0_16:1)	0.320197	0.336849	0.212861	0.257827	0.204136	0.603927	0.498837	0.0953599	0.449928	0.128855	0.547923	0.474068	0.32609
Cer-NS(d19:2/26:0)	0.00110002	0.00123148	0.000795508	0.00115326	0.000658786	0.00237701	0.00177614	0.000479808	0.00166305	0.000494856	0.00240934	0.00199509	0.00131502
HBMP(18:1_20:1_18:1)	0.0911475	0.0504097	0.0484124	0.0464368	0.0367603	0.0935855	0.056708	0.0243556	0.0790364	0.0260748	0.091828	0.0566677	0.0673764
HBMP(18:1_18:1_20:0)	0.0339493	0.0518919	0.0701004	0.10093	0.0756929	0.140121	0.110054	0.0414742	0.120547	0.0343888	0.154351	0.0767601	0.138564
HBMP(18:1_18:1_20:1)	0.0945095	0.253011	0.188824	0.279924	0.220783	0.423512	0.399656	0.118439	0.375502	0.0989933	0.75572	0.241285	0.383798
HBMP(18:0_18:1_16:0)	0.0316097	0.0165694	0.011801	0.0163929	0.0123592	0.0201483	0.0177377	0.00760399	0.0238451	0.00892479	0.0211774	0.0119659	0.0189401
OxTG(16:0_18:1_20:4(OH))	0.0128772	0.0229965	0.0141748	0.0184816	0.0130245	0.0398021	0.0323584	0.00735084	0.0282005	0.00932974	0.0417135	0.0314008	0.0199369
HBMP(18:0_18:1_18:1)	0.179582	0.440578	0.343324	0.532482	0.403353	0.734179	0.702207	0.219105	0.664035	0.182039	1.34811	0.42141	0.703946
TG(14:0_14:0_20:5)	0.19311	0.260037	0.177477	0.222437	0.153735	0.476155	0.370059	0.0933904	0.326806	0.105545	0.478231	0.336987	0.263686
Cer-NS(d18:1/28:1)	0.00592018	0.00487568	0.00478727	0.00532363	0.00401686	0.00993344	0.00684804	0.00229095	0.00655512	0.00250015	0.0101226	0.00668592	0.00635283
TG(10:0_16:0_18:2)	0.535737	0.629215	0.25178	0.363318	0.24482	1.11539	0.931075	0.125353	0.752267	0.241042	1.17347	0.831673	0.588528
HBMP(18:0_20:2_18:1)	0.0833016	0.0539336	0.0482699	0.0579076	0.0314108	0.0995278	0.0643725	0.0222416	0.073995	0.0244589	0.105488	0.0650544	0.0477513
TG(16:1_16:1_20:5)	0.378472	0.369218	0.214904	0.26431	0.233572	0.606838	0.515505	0.11831	0.491856	0.154073	0.671246	0.476924	0.31426
TG(16:0_18:1_8:0)	0.081126	0.0809026	0.0551029	0.0456211	0.0488579	0.132623	0.108695	0.027618	0.0862859	0.0326256	0.138186	0.0981557	0.0802893
HBMP(18:0_18:1_20:2)	0.0558743	0.148893	0.108858	0.144165	0.124372	0.249642	0.220651	0.0670174	0.215523	0.0565351	0.403566	0.136959	0.212969
OxTG(18:1_18:1_20:4(OH))	0.00975817	0.0106156	0.00563179	0.00576947	0.00526048	0.0141125	0.0134617	0.00214124	0.0117013	0.00413191	0.0181917	0.0124541	0.00816811
HBMP(18:1_20:1_20:2)	0.018714	0.0660376	0.0511259	0.064517	0.0566223	0.111372	0.0980353	0.0311192	0.0943251	0.0259139	0.179041	0.0606886	0.0993406
TG(15:0_17:1_17:1)	0.0536148	0.09409	0.0505449	0.0801515	0.0441921	0.145798	0.134218	0.0365327	0.100688	0.0299459	0.165271	0.117835	0.0891239
HBMP(20:1_20:2_18:1)	0.0361037	0.0126475	0.0179788	0.0295049	0.0117855	0.0392234	0.0150505	0.00896113	0.0332432	0.00981066	0.0212956	0.0254709	0.0216523
OxTG(18:1_18:1_18:2(Ke_or_Epoxy))	0.0166621	0.0116536	0.00660307	0.0100499	0.00460821	0.0217468	0.017641	0.00251599	0.0145624	0.00482618	0.0229369	0.0170485	0.00998592
TG(14:0_14:1_18:2)	1.63159	1.19815	1.20603	0.890416	1.08866	2.05801	3.03855	0.637491	2.52352	0.756706	2.08659	2.72018	1.83751
Cer-NS(d18:1/26:0)	0.00132901	0.00171175	0.00182401	0.00191705	0.00221673	0.00339626	0.00301373	0.000940612	0.00246389	0.000791506	0.005665	0.00218518	0.00346181
TG(14:0_14:0_22:6)	0.112552	0.138599	0.0848364	0.0819406	0.0736599	0.24664	0.197228	0.0443778	0.16602	0.0502692	0.278724	0.182612	0.124844
TG(14:0_14:0_14:1)	0.00212577	0.0026818	0.00187942	0.00225807	0.00175015	0.00442431	0.00394866	0.00102372	0.0029929	0.00123409	0.00468747	0.00326754	0.00302791
HBMP(18:0_20:2_20:2)	0.00370705	0.00322914	0.00205256	0.00403899	0.00126755	0.0051403	0.00324355	0.000891942	0.00488499	0.00106268	0.0062037	0.00444237	0.00274588
HBMP(18:0_18:1_22:3)	0.00583115	0.0142785	0.0120545	0.0112372	0.013309	0.0240163	0.0181291	0.00730823	0.0180778	0.0059044	0.0295504	0.0125271	0.0214452
TG(10:0_15:0_16:0)	0.0203743	0.0197321	0.0144651	0.0214282	0.0142956	0.0339091	0.028399	0.0046076	0.0288894	0.00449081	0.0305252	0.0126185	0.0243867
OxTG(16:0_18:1_18:1(Ke_or_Epoxy))	0.0304486	0.085465	0.0391012	0.0626784	0.0743759	0.131543	0.10821	0.0233304	0.0412634	0.0412141	0.130917	0.109735	0.0681605
OxTG(18:1_18:1_18:1(Ke_or_Epoxy))	0.0202838	0.0330302	0.0278566	0.0251527	0.0139879	0.0534748	0.0533683	0.0166379	0.0640902	0.0200851	0.0916275	0.0499799	0.0263134
TG(14:1_14:1_16:0)	0.142982	0.186741	0.130051	0.153408	0.112709	0.337914	0.267426	0.0694782	0.210706	0.0730375	0.362832	0.24802	0.193996
CL(16:1_16:1_18:1_18:2)	0.0174212	0.00631295	0.00506842	0.0130573	0.00603348	0.0120297	0.0115039	0.0042238	0.011183	0.00326666	0.0198638	0.00726338	0.011346
OxTG(16:0_16:0_18:1(Ke_or_Epoxy))	0.0499716	0.0528881	0.0242141	0.0390185	0.0534755	0.0801144	0.0616276	0.0149606	0.0127364	0.0296027	0.0788153	0.0633823	0.0440772
TG(14:1_16:0_18:3)	2.00923	2.2369	1.01874	1.33411	1.32393	3.9448	4.40625	0.81993	3.04464	0.824114	4.87456	2.22244	1.60052
TG(10:0_15:0_18:1)	0.119	0.210153	0.100574	0.15894	0.10849	0.35973	0.352548	0.0353107	0.317556	0.0566963	0.20875	0.360851	0.188566
TG(12:0_15:1_18:1)	0.359274	0.586161	0.268259	0.363795	0.338685	0.93052	0.927442	0.117264	0.809792	0.185913	0.785561	0.843583	0.511882
TG(14:0_16:1_22:6)	0.0586678	0.0702052	0.047194	0.055556	0.0398752	0.126353	0.0996427	0.0252329	0.0831224	0.0264398	0.132793	0.0923697	0.0690366
TG(16:1_16:1_22:6)	0.184133	0.204396	0.128753	0.150265	0.119723	0.342524	0.290338	0.0703323	0.240979	0.0775262	0.374678	0.258223	0.189952
CL(16:1_18:1_18:1_18:2)	0.00908153	0.00195458	0.00166758	0.00484952	0.00218368	0.0035068	0.00350512	0.00157773	0.00367123	0.00110663	0.00600847	0.00213254	0.00407456
OxTG(18:0_18:1_18:2(Ke_or_Epoxy))	0.0104025	0.0196429	0.0107241	0.0177718	0.0132631	0.0357433	0.0288156	0.00685991	0.0187875	0.00859571	0.0171846	0.0283146	0.0188247
TG(20:4_20:4_20:4)	0.000660063	0.00115216	0.000601105	0.000920282	0.00102352	0.000886554	0.00118063	0.000414617	0.000914887	0.000443217	0.00210985	0.00124704	0.00103402
TG(14:1_15:0_18:2)	0.455997	0.384305	0.211776	0.268678	0.221406	0.692938	0.654545	0.120467	0.548695	0.156985	0.800182	0.52698	0.334722
Cer-NS(d18:1/32:2)	0.005643	0.00794397	0.00559653	0.00847247	0.00469346	0.0137401	0.00979011	0.00294504	0.00962415	0.00322697	0.014876	0.00982809	0.00814967
TG(16:0_20:5_22:6)	0.00187012	0.0016365	0.00112986	0.00104002	0.00134134	0.00181461	0.00178926	0.000443268	0.00218217	0.000407935	0.0026373	0.00167819	0.00137937
TG(16:1_20:4_20:4)	0.225123	0.121746	0.0748797	0.0915778	0.073012	0.197355	0.166705	0.0414432	0.14813	0.0474033	0.216328	0.149339	0.110334
TG(17:2_17:2_19:0)	0.152956	0.231573	0.145771	0.197355	0.1279	0.402305	0.347514	0.0858233	0.247404	0.0862559	0.394956	0.288436	0.230065
TG(14:0_16:1_18:3)	0.972849	1.11625	0.720326	0.940866	0.613921	1.93164	1.52081	0.390681	1.33533	0.430122	2.14714	1.45915	1.09011
Cer-NS(d19:1/26:0)	0.00186348	0.000712555	0.000781067	0.000906396	0.000678255	0.00137949	0.000622706	0.000393428	0.000829751	0.00032008	0.00114499	0.000763552	0.000876445
Cer-NDS(d18:0/26:0)	0.0237326	0.00496587	0.00761515	0.0108702	0.00736979	0.0150063	0.00990422	0.00485538	0.0141329	0.00370956	0.0129982	0.00770113	0.0129186
OxTG(16:0_18:2_18:2(Ke_or_Epoxy))	0.0116375	0.0158762	0.00506133	0.0134271	0.011398	0.0227578	0.0176161	0.00694468	0.0292324	0.00827786	0.0261058	0.0227837	0.00870494
HBMP(18:0_18:1_20:0)	0.00862366	0.0180005	0.0166412	0.0177727	0.0184699	0.0299204	0.0260601	0.0102172	0.0248412	0.00832778	0.0443735	0.016759	0.0312173
TG(14:0_14:0_15:1)	0.0052102	0.00605199	0.00400438	0.00483958	0.00325733	0.0112583	0.0083219	0.00180361	0.00832264	0.00197677	0.011382	0.0083317	0.00638161
TG(16:0_16:1_18:4)	2.45497	3.20707	1.91167	2.48054	1.71241	5.63303	4.62823	1.02818	3.89807	1.19494	6.25518	4.12984	2.91457
HBMP(18:0_18:1_20:1)	0.0222484	0.0186574	0.0129143	0.0237566	0.00733566	0.0290087	0.017154	0.00586795	0.0248696	0.00649091	0.028195	0.0177942	0.0168986
HBMP(18:0_18:0_18:1)	0.0078679	0.014512	0.0150416	0.0138154	0.0162307	0.0245915	0.0206622	0.00953521	0.0190596	0.00732037	0.0355055	0.0137891	0.0283535
TG(16:1_18:1_18:4)	1.01055	1.31244	0.724639	0.965412	0.673782	2.23914	1.87655	0.380615	1.60564	0.475908	2.48908	1.67648	1.10785
HBMP(18:0_18:1_18:0)	0.00889669	0.00804761	0.00652093	0.010475	0.00435916	0.0130299	0.00847283	0.0036016	0.0114389	0.00388205	0.0147027	0.00866602	0.0109665
Cer-NS(d20:1/25:0)	0.00990058	0.00122801	0.00160656	0.00217581	0.000819651	0.00231965	0.00203096	0.000618669	0.00242938	0.000455332	0.00111219	0.00123989	0.00124096
TG(16:0_16:0_16:0)	0.132756	0.184711	0.174128	0.169122	0.129104	0.316986	0.255055	0.0967345	0.236125	0.0821946	0.343527	0.20807	0.227974
TG(15:0_15:0_17:0)	0.120435	0.158141	0.126417	0.146366	0.100648	0.28355	0.21107	0.0692005	0.188253	0.0660868	0.30267	0.196149	0.18239
TG(12:0_14:0_16:0)	0.974054	1.07091	0.722457	0.906617	0.6233	2.01268	1.56669	0.387777	1.35893	0.438034	2.16994	1.40109	1.07688
TG(16:0_18:3_22:6)	0.0815045	0.0441309	0.0304712	0.0357414	0.0497791	0.146092	0.115906	0.029915	0.0495517	0.0336089	0.061662	0.0464914	0.0837461
TG(14:0_15:0_18:3)	0.189983	0.275896	0.157578	0.210602	0.119295	0.4566	0.308943	0.0689429	0.293259	0.0691871	0.422009	0.259716	0.241244
TG(18:1_20:4_20:5)	0.0692355	0.0885785	0.0554126	0.066355	0.0523055	0.13201	0.0983795	0.0258873	0.0777687	0.0374202	0.142306	0.0986104	0.0790609
TG(14:0_14:0_16:1)	4.06809	6.11932	3.5535	4.54911	2.90579	10.9013	8.7199	1.82699	7.68496	2.10125	11.8939	8.41591	5.40265
OxTG(18:0_18:1_20:4(OH))	0.0132702	0.0158133	0.0100117	0.0148309	0.00853139	0.0274634	0.0211614	0.00551915	0.0203021	0.00750175	0.0288618	0.0239748	0.0164871
TG(15:0_16:1_18:3)	0.267053	0.430036	0.244279	0.308175	0.203723	0.761466	0.629207	0.128005	0.48701	0.145243	0.803954	0.547429	0.366059
TG(17:0_17:1_17:1)	1.29361	1.74882	1.28145	1.79108	1.00462	3.47984	2.76382	0.572631	2.12883	0.658879	3.78404	2.47341	2.04713
TG(12:0_16:0_18:2)	12.1736	17.7595	10.8667	13.7196	9.04691	32.951	26.9955	5.76891	22.2337	6.56676	36.2807	24.0327	16.7235
TG(17:1_18:2_18:3)	0.00560487	0.0121686	0.00577468	0.00758568	0.00475804	0.022708	0.0190821	0.00296949	0.0142885	0.00334542	0.0262845	0.0167369	0.00853144
TG(16:0_16:1_20:5)	2.59431	3.44957	2.10813	2.66189	1.8798	5.98936	4.85997	1.12691	4.0475	1.30995	6.52432	2.68364	3.2049
TG(14:1_16:0_18:2)	13.3475	20.8776	11.8915	15.2352	10.1939	37.163	30.7464	5.40983	25.8467	7.26064	40.9709	27.4864	15.3806
TG(14:0_16:0_20:5)	0.754728	0.997309	0.669726	0.843091	0.454599	1.45226	1.43094	0.370736	1.17765	0.391061	1.55514	1.29683	0.851189
TG(16:1_18:1_18:1)	0.476862	0.36319	0.324669	0.340169	0.248937	0.705156	0.603491	0.211892	1.22072	0.170842	0.72522	0.440694	0.506905
TG(16:1_18:2_20:4)	2.34255	2.22352	1.79485	2.10728	1.61473	4.55953	3.98691	0.946025	3.34782	1.05143	5.22419	3.45073	2.69346
Co(Q10)	6.07035	5.52747	6.46418	7.30167	4.89514	10.596	7.12077	3.07877	6.42183	3.07844	10.2751	6.94442	9.03139
TG(15:1_16:0_20:4)	0.267679	0.449829	0.260811	0.317416	0.220973	0.801168	0.647388	0.121798	0.504733	0.140883	0.878532	0.567787	0.344845
TG(12:0_15:0_16:0)	0.0466453	0.0461092	0.0386242	0.0473465	0.0327901	0.0859174	0.0647375	0.0199479	0.0663684	0.0216123	0.0940861	0.0561514	0.0558671
Cer-NS(d18:1/30:1)	9.7e-05	0	9.8e-05	0.000116244	0.000128276	0.000172666	0	3.81e-05	0.000102468	9.16e-05	0.000193876	0.000117852	0.000156342
plasmanyl-TG(O-20:1_14:0_14:0)	0.00391484	0.014649	0.0202802	0.0204361	0.00480215	0.0247277	0.0197967	0.0108595	0.0183175	0.00345434	0.022836	0.0156766	0.028265
TG(14:1_17:1_18:2)	0.0814416	0.105888	0.0677448	0.0832942	0.0570942	0.180211	0.147677	0.0366241	0.129339	0.038864	0.205244	0.135937	0.0983832
TG(14:0_14:1_16:0)	0.371954	0.414969	0.306877	0.389667	0.261864	0.77417	0.58673	0.162035	0.52773	0.180518	0.826965	0.569177	0.464749
TG(16:0_20:4_22:6)	0.0127941	0.013308	0.0104858	0.0121979	0.00911849	0.00838958	0.017877	0.00478421	0.015794	0.0053776	0.0260595	0.0178888	0.0134708
TG(15:0_17:0_17:1)	0.0722099	0.110359	0.100278	0.0926406	0.0613773	0.201771	0.0973832	0.0367589	0.0973252	0.0406095	0.144187	0.11245	0.12558
TG(14:1_16:1_18:1)	7.10475	9.09064	5.83873	7.16295	4.8941	16.1721	13.2041	3.13375	11.5935	3.36757	18.052	11.8203	8.53084
TG(18:2_20:3_20:4)	0.0698009	0.0807083	0.0527723	0.0672077	0.0471142	0.142438	0.115694	0.0283936	0.102855	0.0324648	0.162877	0.0992573	0.0818655
Cer-NS(d20:1/26:0)	0.0205598	0.00166258	0.0020024	0.00405033	0.00165486	0.00411382	0.00342093	0.00171097	0.00265677	0.00113949	0.0032836	0.00161032	0.00208308
TG(14:0_16:0_22:6)	0.261695	0.299174	0.209978	0.251615	0.169525	0.550829	0.430717	0.108849	0.388601	0.114691	0.597043	0.394554	0.292167
TG(15:0_18:2_20:4)	0.187592	0.267918	0.150273	0.0948997	0.133123	0.479012	0.205875	0.0397939	0.336044	0.0423311	0.530644	0.335037	0.22346
TG(14:0_15:0_16:1)	0.568616	0.809331	0.496785	0.602785	0.414146	1.47695	1.23068	0.242647	1.07195	0.277653	1.59002	1.0805	0.70839
TG(16:0_16:1_18:3)	16.2665	23.3685	13.6013	17.1554	11.7949	41.1216	34.2685	7.36163	29.2334	8.27493	46.2547	29.8706	20.6311
plasmenyl-TG(P-20:1_14:1_14:1)	0.00616129	0.014216	0.0096428	0.0118697	0.00790358	0.0235611	0.0198958	0.00534805	0.018063	0.00518973	0.0269954	0.0178513	0.014626
TG(14:0_14:0_15:0)	0.0962373	0.101848	0.0763023	0.0924393	0.0635961	0.211747	0.154779	0.0386021	0.146298	0.0424723	0.217056	0.141398	0.103436
TG(16:1_18:1_22:6)	0.824689	1.00435	0.640199	0.785107	0.555437	1.71147	1.40065	0.345796	1.0068	0.371811	1.89462	1.27191	0.699377
TG(14:1_16:0_16:1)	0.879556	1.04205	0.71779	0.872085	0.615912	1.96015	1.40939	0.391636	1.24978	0.418961	2.03798	1.31932	1.03712
TG(14:0_15:0_18:2)	1.59996	2.26802	1.37508	1.61446	1.15812	4.1263	3.6756	0.738475	2.83755	0.738383	4.91513	2.8999	1.99108
TG(17:1_17:1_17:1)	0.0661651	0.143587	0.0944421	0.129516	0.0751627	0.245741	0.207647	0.0639862	0.158377	0.0264072	0.265981	0.160581	0.159911
TG(17:1_18:1_20:5)	0.1193	0.171353	0.0989678	0.121013	0.0864289	0.291142	0.24392	0.0525981	0.203053	0.0595347	0.323282	0.208292	0.145087
TG(15:0_16:1_18:2)	1.86299	3.7699	2.14981	2.61394	1.65525	5.57456	5.13229	1.13908	4.6175	1.00206	6.85353	3.88761	3.17221
plasmanyl-TG(O-16:1_14:0_14:1)	0.106447	0.104834	0.0582045	0.0988961	0.0667074	0.196574	0.143572	0.0460229	0.149925	0.0592811	0.179199	0.120812	0.122425
CL(16:0_16:1_18:1_18:1)	0.00356637	0.00145512	0.00139268	0.00784871	0.00175814	0.00294708	0.0044276	0.00125811	0.00471154	0.000858391	0.0086101	0.00200191	0.00328573
TG(18:1_18:2_22:6)	0.443047	0.5651	0.35993	0.438822	0.326521	0.967167	0.7717	0.193772	0.642474	0.21887	1.03837	0.676907	0.540608
TG(18:1_20:4_22:5)	0.0593207	0.0786901	0.0487851	0.0633697	0.0459917	0.12762	0.0945736	0.0298587	0.0880398	0.0338146	0.13957	0.0933249	0.0757291
TG(18:1_18:2_18:3)	1.27499	5.59446	3.35471	4.08336	2.92004	10.2084	8.24343	1.79979	6.87919	2.09826	11.119	7.14125	5.03505
TG(16:0_18:2_18:3)	7.9422	11.9949	7.21313	8.8791	6.19096	21.2568	17.2594	3.88581	14.311	4.36917	23.2	14.9622	10.8725
TG(14:0_16:0_20:4)	2.43925	3.42973	2.48739	2.81839	1.8693	6.22213	4.6455	1.30727	4.06907	1.34815	6.41326	4.35151	3.42507
plasmanyl-TG(O-16:1_14:1_16:1)	0.23145	0.262171	0.195197	0.268973	0.186755	0.526508	0.269884	0.123823	0.301296	0.127977	0.394289	0.279615	0.348592
TG(15:0_18:2_18:2)	1.46274	2.48453	0.821013	1.68927	0.702628	4.49931	3.62804	0.795379	2.95781	0.537212	3.22546	1.97277	1.30089
TG(14:0_16:0_18:3)	0.270609	0.336907	0.27229	0.314527	0.216809	0.61256	0.439936	0.141688	0.366354	0.140588	0.609189	0.428945	0.398613
OxTG(16:0_18:0_18:1(OH))	0.0413292	0.0430616	0.0321377	0.0552084	0.0353391	0.0817611	0.0548506	0.0326963	0.0798657	0.0205158	0.0871446	0.0588205	0.0547636
lanosteryl	0.110698	0.149965	0.102072	0.113336	0.0752488	0.248931	0.18479	0.0554118	0.182833	0.0523446	0.254486	0.165052	0.128062
TG(15:0_18:1_22:6)	0.0291194	0.0419938	0.0265124	0.0310609	0.0216907	0.0640379	0.0523636	0.0151076	0.0423066	0.0142525	0.0697066	0.0501371	0.0347042
TG(14:0_16:0_16:1)	23.9229	34.5589	26.3993	27.0599	21.57	67.1154	51.1865	13.5902	40.868	14.5356	66.8915	40.722	37.2313
TG(15:0_17:0_17:0)	0.349935	0.600627	0.443304	0.478608	0.336052	1.19743	0.893012	0.223257	0.692422	0.229155	1.27594	0.761307	0.637116
TG(14:0_14:0_16:0)	3.87392	5.08558	4.36884	4.34396	3.48646	10.3199	7.45344	2.17509	6.16715	2.32413	10.29	6.1019	6.02114
TG(15:1_18:1_18:2)	0.603283	0.949976	0.694959	0.659231	0.573149	1.74457	1.35945	0.353785	1.11488	0.32373	1.62802	1.08351	0.902787
TG(14:0_16:1_18:1)	55.3948	84.1814	59.8072	61.0699	50.6735	158.984	125.528	31.6524	101.785	34.0269	166.588	101.993	83.8676
TG(16:0_18:2_20:4)	4.04166	5.54697	4.03094	4.20679	3.51738	9.57065	7.47545	2.12733	6.07773	2.24597	9.97937	6.42272	5.67382
TG(15:0_16:0_18:3)	0.249743	0.370764	0.294175	0.295837	0.24997	0.645169	0.5365	0.109463	0.449382	0.143909	0.72018	0.419846	0.343171
TG(17:1_18:2_18:2)	0.957802	1.72266	1.07692	1.16192	0.913736	1.9609	2.47867	0.54601	2.01204	0.624142	3.3221	2.00222	1.48735
plasmenyl-TG(P-16:1_14:0_16:1)	0.102403	0.123199	0.092054	0.103787	0.0885926	0.214573	0.166262	0.0581757	0.140305	0.0571738	0.215313	0.140064	0.138415
TG(16:0_22:4_22:6)	0.0290421	0.029557	0.0281974	0.0296399	0.0279288	0.0473799	0.0397943	0.0157214	0.0316576	0.0176609	0.0530381	0.0347559	0.0300908
TG(14:0_18:1_18:2)	42.1224	68.8359	44.9804	46.4068	39.3953	127.222	102.118	24.0828	83.9168	26.49	134.677	80.878	64.7535
TG(18:1_18:1_18:1)	0.935988	1.51629	1.44093	1.35875	1.08979	2.85959	2.38091	1.00797	1.92687	0.711929	3.13465	1.97485	2.02711
TG(18:1_18:2_20:4)	3.63126	3.64547	2.80232	2.40932	3.34658	6.47378	4.56657	2.00417	5.94185	2.13478	9.46578	4.16393	5.2395
TG(15:1_16:0_16:1)	0.0586171	0.0956796	0.0801913	0.0548103	0.045322	0.101465	0.0661079	0.0318351	0.0743189	0.032651	0.176338	0.108004	0.0740893
plasmenyl-TG(P-16:1_16:1_16:1)	0.0652874	0.13505	0.387541	0.218135	0.0936791	0.204591	0.653556	0.0878414	0.15194	0.104244	0.200753	0.559288	0.319098
TG(18:1_20:3_20:4)	0.668147	1.00306	0.785575	0.755327	0.616547	1.75453	1.4716	0.391679	1.08	0.393986	1.94189	1.09463	0.99784
TG(16:0_16:0_20:5)	0.713459	0.900098	0.769607	0.711515	0.654051	1.69362	1.42695	0.424684	1.17033	0.441094	1.95025	1.20298	0.986202
TG(16:1_18:1_18:2)	25.5611	69.6693	44.2559	46.4254	22.139	76.091	64.1435	13.7949	51.2031	15.0975	86.7653	52.2925	36.7225
TG(17:0_18:2_18:3)	0.327295	0.540301	0.341495	0.366148	0.279579	0.952792	0.754135	0.17814	0.597595	0.187571	1.00524	0.624134	0.458407
plasmanyl-TG(O-18:1_14:0_18:4)	0.234621	0.294361	0.227281	0.272229	0.202174	0.539126	0.452953	0.127917	0.334863	0.135176	0.559029	0.387138	0.339547
TG(16:0_16:0_18:4)	0.0468918	0.0602811	0.0533787	0.05346	0.0377945	0.111449	0.0820686	0.0275151	0.074497	0.0266557	0.122465	0.0717226	0.0715112
TG(17:1_18:1_20:4)	0.402599	0.827386	0.53172	0.445892	0.434973	1.52	1.15217	0.200413	0.797389	0.301428	1.59266	0.793504	0.688554
TG(16:1_16:1_17:1)	0.00708807	0.010074	0.00844614	0.00884505	0.00656222	0.0200115	0.01401	0.00461255	0.0122377	0.00458481	0.018913	0.0128967	0.0107021
TG(17:1_18:1_22:5)	0.188274	0.341824	0.221869	0.223699	0.167771	0.632414	0.49794	0.102306	0.399579	0.12236	0.668735	0.401691	0.268335
TG(16:0_22:4_22:5)	0.257796	0.317247	0.240095	0.258744	0.20062	0.599492	0.449726	0.121794	0.369563	0.134066	0.628787	0.393827	0.329952
TG(18:1_18:1_22:6)	0.68206	1.20914	0.891125	1.53963	0.723948	2.24797	1.72865	0.449593	1.34363	0.489232	2.36821	1.12287	0.95234
TG(16:0_16:1_18:2)	8.77454	19.4249	8.00618	8.9348	6.75761	35.9509	16.8409	4.08467	13.5009	7.46942	37.3984	24.4791	18.6735
TG(17:0_17:0_17:1)	0.12394	0.188815	0.171362	0.183291	0.122351	0.362481	0.270689	0.094989	0.234999	0.0792669	0.373303	0.231083	0.233568
TG(18:1_18:2_18:2)	27.5562	38.5699	24.2222	26.2972	20.6409	70.986	57.5276	12.6891	47.4691	13.8576	78.346	47.7644	33.8209
TG(16:0_18:1_22:6)	0.743888	1.08845	0.877693	0.947877	0.721855	2.23915	1.70553	0.45107	1.24242	0.469238	2.04595	1.44739	1.09075
TG(14:0_15:0_18:1)	2.57288	4.03264	2.67316	2.83023	2.09287	7.92063	6.13666	1.30769	4.97353	1.4006	8.40383	5.0147	3.61275
TG(16:0_16:0_22:6)	0.32472	0.428495	0.33297	0.348125	0.264939	0.813267	0.608709	0.165951	0.505131	0.175601	0.85955	0.523822	0.460881
plasmanyl-TG(O-16:1_14:0_16:1)	2.27284	2.95591	2.15063	2.26218	1.76701	5.44983	4.30476	1.10691	3.59751	1.17583	5.54561	3.62091	3.00648
TG(14:0_17:1_18:1)	6.85496	11.0867	6.92431	7.34877	5.68058	21.1377	16.8137	3.48921	13.6828	3.80361	22.635	13.7371	9.4911
TG(14:0_15:0_16:0)	0.345084	0.501007	0.365959	0.376326	0.289355	1.02552	0.776302	0.175842	0.676843	0.198309	1.13143	0.631653	0.483213
TG(16:1_17:1_18:1)	6.52641	10.9185	6.52545	6.83788	5.36204	20.4171	16.4411	3.11251	13.5717	3.60824	22.399	13.4708	8.78888
plasmanyl-TG(O-16:0_14:0_20:5)	0.288182	0.357883	0.272007	0.287623	0.212248	0.632765	0.514841	0.160854	0.382293	0.128689	0.672375	0.360093	0.387789
TG(16:0_16:1_16:1)	1.6302	1.887	1.51873	1.59407	1.25327	3.7329	2.65717	0.767608	2.33632	0.821419	3.69294	2.27868	2.09955
plasmanyl-TG(O-18:1_16:1_20:5)	0.183616	0.208085	0.150816	0.174157	0.12582	0.349486	0.277561	0.0818846	0.227512	0.0808659	0.391344	0.23729	0.226551
plasmanyl-TG(O-16:0_16:1_20:5)	0.2439	0.289467	0.220673	0.228915	0.173798	0.534311	0.392558	0.108395	0.344951	0.119596	0.527669	0.370284	0.300895
TG(18:1_20:2_22:6)	0.0839019	0.0923719	0.070524	0.0732677	0.0559575	0.18529	0.131617	0.0348947	0.117381	0.0369323	0.184453	0.121742	0.0922901
TG(17:1_18:1_18:2)	3.19635	5.29233	3.29363	3.41159	2.74698	9.84448	7.88204	1.7069	6.57391	1.82278	10.7267	6.49027	4.47635
TG(16:0_18:1_20:4)	8.51061	11.7614	8.18599	8.30318	6.64962	21.8106	17.6879	4.27801	14.6241	4.46275	22.8882	15.1989	11.4529
plasmanyl-TG(O-16:0_14:0_14:1)	0.0866511	0.0797521	0.0697439	0.0813382	0.0587145	0.157516	0.147381	0.0418311	0.0917436	0.0346745	0.19814	0.0979967	0.117994
TG(18:1_18:1_22:5)	3.7244	5.30762	3.8385	4.3289	3.28095	9.88952	6.04279	2.27732	6.38168	2.33968	11.1068	5.15499	5.38029
TG(15:0_16:0_18:2)	0.455659	0.52045	0.474582	0.469239	0.371366	0.989485	0.817389	0.264497	0.669003	0.234952	1.10732	0.693469	0.617979
TG(16:0_18:1_18:3)	1.73643	2.36899	1.83822	1.78446	1.35208	4.20212	3.42878	0.960338	2.70172	0.917128	4.6968	2.8939	2.4499
plasmanyl-TG(O-16:1_20:3_22:5)	0.019428	0.0225877	0.0181523	0.0194053	0.0145902	0.0342531	0.0272338	0.00937308	0.0204363	0.0110205	0.0409211	0.0243337	0.0213877
TG(16:0_18:1_22:5)	11.6401	17.391	10.4084	10.8734	8.97154	29.7301	24.7181	6.1048	19.2702	5.84023	34.2687	19.3253	14.3174
plasmanyl-TG(O-16:1_16:1_18:2)	0.673172	1.11187	0.885528	0.841647	0.530679	2.13988	1.73049	0.459726	1.45913	0.454012	2.17211	1.51045	1.20688
plasmenyl-TG(P-16:0_16:1_20:3)	0.255645	0.318624	0.251551	0.264726	0.224795	0.569229	0.457132	0.142791	0.367869	0.131214	0.612338	0.385771	0.360498
plasmanyl-TG(O-16:0_14:0_22:6)	0.447609	0.437819	0.437262	0.449993	0.372859	1.06677	0.617282	0.249583	0.537936	0.247202	0.946434	0.519464	0.626557
plasmanyl-TG(O-16:1_14:0_15:0)	0.10339	0.137632	0.076364	0.123079	0.102408	0.289155	0.142511	0.0731226	0.192926	0.0631089	0.292865	0.111612	0.174321
TG(16:0_16:1_18:1)	109.981	165.593	142.026	134.08	120.001	319.763	244.32	79.2398	202.25	77.1049	324.063	194.499	195.914
TG(14:0_16:0_18:1)	46.8838	66.2863	62.6118	59.2633	51.6647	130.441	95.123	34.5817	80.5785	33.0583	128.193	75.24	85.7731
TG(16:0_18:1_18:2)	112.192	180.281	142.793	135.912	120.857	337.275	262.325	79.2899	220.855	78.3279	348.766	207.858	195.835
TG(17:1_18:1_20:3)	1.37215	2.30814	0.668173	1.60158	0.549171	4.38189	3.36239	0.892045	2.82618	0.895888	1.75859	0.955716	0.876469
plasmenyl-TG(P-16:1_14:0_16:0)	0.23048	0.238668	0.251833	0.254433	0.275519	0.517307	0.381043	0.189316	0.353226	0.13474	1.30681	0.843897	0.462581
TG(14:0_16:0_16:0)	7.41487	9.4789	9.89179	9.28268	8.10169	19.102	13.5186	5.33138	11.5773	5.12203	18.312	10.6706	13.376
TG(17:0_18:1_18:3)	0.542974	0.870044	0.758319	0.725191	0.622609	1.37045	1.20085	0.355587	1.0575	0.378316	1.78773	0.960367	0.893009
plasmenyl-TG(P-18:1_14:0_16:1)	0.875216	1.11409	1.12859	1.08116	0.96132	1.96961	1.51215	0.66266	1.34733	0.589688	1.88361	1.13996	1.58674
plasmanyl-TG(O-16:0_16:1_18:3)	1.77037	2.15967	0.747318	0.795806	1.78175	3.48963	2.63563	0.597009	0.875422	0.435075	1.60154	2.0873	0.986723
plasmanyl-TG(O-16:0_15:1_16:1)	0.122428	0.427823	0.3797	0.361175	0.308452	0.285062	0.627903	0.205738	0.506472	0.193416	0.800326	0.480147	0.508676
TG(18:1_18:1_18:2)	45.3494	72.4145	56.5295	54.0662	47.003	134.858	106.032	30.9301	88.0303	30.4955	141.62	82.7094	76.2981
plasmanyl-TG(O-16:0_18:2_22:6)	0.541303	0.583148	0.633618	0.649363	0.549332	1.04006	0.745527	0.386734	0.59038	0.336879	1.05829	0.61603	0.896346
TG(18:0_18:1_20:5)	1.15794	1.382	1.47444	1.37315	1.23442	2.22363	2.2935	0.799636	1.93094	0.783431	3.08119	1.88172	1.97486
plasmanyl-TG(O-16:0_16:1_22:6)	0.396764	0.404684	0.491876	0.449685	0.398125	0.786871	0.809873	0.271646	0.45602	0.251441	0.690471	0.683448	0.626284
TG(16:0_16:1_17:1)	0.0369216	0.0426807	0.0284602	0.0242026	0.0353734	0.0559319	0.0635343	0.0227225	0.0510839	0.0218408	0.0835313	0.0536472	0.0608707
TG(14:0_16:0_17:1)	0.00409836	0.000617811	0.00125831	0.00179946	0.00327106	0.00432954	0.00214206	0.00077275	0.00075076	0.000673652	0.00243825	0.000708416	0.00292173
TG(14:0_16:0_17:0)	0.322596	0.348248	0.375887	0.359831	0.266862	0.731834	0.535239	0.180023	0.47881	0.194555	0.675022	0.457582	0.496516
plasmanyl-TG(O-16:0_14:0_22:5)	2.16653	3.01182	3.23685	2.8615	2.04851	4.9859	3.63828	1.38185	3.69332	1.34679	4.79752	3.07152	3.44128
TG(17:0_18:1_20:4)	0.211708	0.350259	0.286403	0.259946	0.212075	0.63576	0.506381	0.142012	0.396841	0.146524	0.659522	0.375082	0.344579
plasmanyl-TG(O-18:1_15:1_16:1)	0.151498	0.20336	0.562186	0.165443	0.258902	0.622976	0.467959	0.303854	0.410272	0.0818646	0.339392	0.347876	0.362153
plasmanyl-TG(O-16:0_16:1_22:5)	5.76029	3.50144	5.52919	5.40682	4.58412	6.55912	4.97992	2.86473	4.36697	1.83435	6.43226	4.06261	9.38113
plasmanyl-TG(O-16:1_16:1_16:1)	0.116638	0.112377	0.135875	0.127011	0.101632	0.216481	0.14664	0.0689219	0.130761	0.0654799	0.193626	0.129285	0.183919
TG(18:0_18:1_22:6)	0.411679	0.427153	0.285149	0.249216	0.650478	0.964737	0.748206	0.438994	0.264769	0.421053	1.62587	0.561708	1.0721
TG(16:0_17:1_18:1)	10.3207	16.6925	13.11	12.4136	10.5435	32.2174	24.4774	6.7607	20.2116	6.86959	32.7141	19.3042	17.2825
plasmanyl-TG(O-16:0_14:0_16:1)	9.39184	12.7454	11.1253	10.6451	8.88115	24.275	18.4783	5.80744	15.459	5.79058	24.1721	15.0427	14.9649
TG(17:0_18:1_18:2)	8.97116	15.1468	11.4532	10.837	9.09225	28.6529	22.3287	5.84645	18.4614	6.05843	29.6207	17.4481	14.9267
TG(18:1_18:1_20:3)	30.3692	34.5872	28.4032	21.5382	19.6756	65.4289	40.0872	19.9128	33.8154	20.557	54.2818	53.678	50.321
plasmanyl-TG(O-18:1_14:0_16:1)	19.3751	26.6964	22.5501	21.962	18.547	49.2348	38.139	12.0792	32.0833	12.1189	49.7463	31.022	30.7563
TG(15:0_16:0_18:1)	4.32569	6.63727	5.56954	5.34247	4.35458	13.2497	10.019	2.85017	8.37071	2.84066	13.4506	7.75439	7.3762
plasmanyl-TG(O-16:0_18:2_22:5)	1.5322	1.75018	1.82193	1.64889	1.4449	3.00248	2.46117	0.965967	1.74558	0.9165	3.26561	1.94739	2.37826
TG(17:0_18:1_22:5)	0.05925	0.0990816	0.0713884	0.0675107	0.0617002	0.190786	0.134676	0.0388719	0.119674	0.0418862	0.18355	0.110309	0.097681
TG(16:0_18:1_20:3)	18.2589	26.4277	21.2575	19.9482	18.891	52.3742	37.6937	11.0761	32.6611	12.2822	51.4093	31.526	29.0286
plasmanyl-TG(O-16:0_14:0_14:0)	1.48358	2.11453	1.85178	1.76314	1.3885	4.13645	3.15614	0.930045	2.57126	0.914352	4.16003	2.56235	2.41555
TG(16:0_18:0_22:6)	0.0499087	0.070263	0.0672798	0.070416	0.0497343	0.125772	0.0860645	0.0333264	0.0657584	0.0365989	0.0985779	0.0760202	0.0873319
plasmanyl-TG(O-18:1_15:1_18:2)	0.267674	0.358458	0.329754	0.318846	0.260704	0.673558	0.487983	0.166529	0.396961	0.160133	0.632699	0.407152	0.408641
TG(15:0_16:0_16:0)	0.636163	0.907311	0.800028	0.70468	0.638812	1.81594	1.29651	0.403209	1.09153	0.404899	1.77813	1.05103	1.05306
plasmanyl-TG(O-16:0_16:1_18:2)	14.2252	19.8223	16.3171	15.9094	13.3244	35.8484	28.5117	8.78622	23.7377	8.67353	37.1927	22.9764	22.2767
plasmanyl-TG(O-16:0_18:1_20:5)	3.21002	3.65024	3.78522	3.65941	3.14529	6.87565	2.71098	2.11741	4.26017	1.78388	3.88299	2.6467	5.25479
TG(17:1_18:1_20:2)	2.94035	5.45801	4.0303	3.86718	3.32549	10.3938	7.95336	2.08069	6.66992	2.15334	10.7012	6.22453	5.27503
plasmanyl-TG(O-16:0_16:0_20:5)	1.24988	1.41339	1.22791	1.45353	1.19052	2.91862	2.02193	0.764834	1.57061	0.826209	2.69317	1.81366	1.94825
plasmanyl-TG(O-16:0_16:0_18:4)	0.201304	0.198734	0.186594	0.218328	0.188063	0.508696	0.335683	0.117452	0.292641	0.124217	0.381007	0.296529	0.285612
TG(16:0_17:0_22:5)	0.00782396	0.0135897	0.00807844	0.00914827	0.00560119	0.0293102	0.0194101	0.0046072	0.0114564	0.00366417	0.025339	0.0145046	0.0110038
TG(18:1_20:2_20:3)	6.42891	10.0034	8.15725	7.77089	6.80137	18.6384	13.8773	4.27866	11.9872	4.39945	18.8122	11.1615	10.8257
plasmanyl-TG(O-18:1_17:1_22:5)	0.124347	0.165343	0.138712	0.123748	0.119358	0.304508	0.224494	0.0738728	0.181899	0.0749896	0.310249	0.19571	0.190884
plasmanyl-TG(O-16:0_17:1_22:5)	0.290303	0.358991	0.340874	0.341128	0.288687	0.685269	0.490569	0.180486	0.430172	0.17681	0.684779	0.39536	0.458142
TG(18:0_18:1_20:4)	5.14327	7.95108	6.50685	6.01862	5.18748	15.174	11.179	3.37924	9.63665	3.37986	15.1921	8.9115	8.35361
TG(17:1_18:1_22:3)	1.1853	2.17371	1.56091	1.46988	1.23905	4.17439	3.07882	0.811291	2.72192	0.810434	4.25749	2.43492	2.08304
plasmanyl-TG(O-18:1_20:3_22:5)	0.0655513	0.0892371	0.0851193	0.0685306	0.0685301	0.128614	0.10354	0.044527	0.093253	0.0431871	0.134087	0.0842327	0.105576
plasmanyl-TG(O-18:1_16:1_18:2)	4.89	6.95746	5.38193	5.29052	4.25787	12.4056	9.91576	2.88505	8.25688	2.81881	13.2307	8.01388	7.49701
plasmanyl-TG(O-18:1_16:1_20:3)	1.42584	1.44012	1.66885	1.62867	1.43046	3.50235	1.83445	0.90902	1.85473	0.873444	2.63633	1.80515	2.30217
plasmanyl-TG(O-18:1_18:1_22:6)	1.25148	1.46323	1.58838	1.52188	1.30239	2.64517	1.91117	0.84454	1.70537	0.795831	2.5556	1.60047	2.1725
plasmanyl-TG(O-16:0_18:1_22:6)	2.49192	2.73318	3.0413	3.06435	2.5411	5.42534	3.57937	1.77366	3.41056	1.5372	4.6429	2.92149	4.20301
plasmanyl-TG(O-16:0_16:0_22:6)	1.08406	1.11806	1.18341	1.20701	1.07838	2.00403	1.46588	0.697046	1.25272	0.680314	1.91326	1.21081	1.68765
TG(16:1_18:1_20:1)	115.773	181.387	152.775	143.786	125.629	340.856	260.519	84.9243	223.399	80.8353	346.373	205.478	205.575
plasmanyl-TG(O-18:1_14:0_15:0)	0.608577	0.787479	0.781344	0.71536	0.613755	1.51397	1.11541	0.531291	1.00927	0.383158	1.42108	0.862896	1.04986
TG(16:0_18:1_18:1)	119.166	175.879	156.291	148.483	130.725	331.52	248.892	87.955	215.08	83.0005	328.486	196.949	212.02
TG(16:0_16:0_18:1)	60.1194	82.0135	79.6732	76.2579	66.19	159.653	115.563	44.5213	99.7523	41.6058	154.742	91.0623	108.463
TG(17:0_18:1_22:4)	0.292091	0.266383	0.394662	0.383327	0.32757	0.906006	0.674796	0.217938	0.583559	0.208875	0.910729	0.299901	0.526955
TG(14:0_16:0_18:0)	12.6105	15.7854	16.5972	15.5787	13.9119	31.8775	22.1152	9.25544	18.8927	8.62721	30.4547	17.9118	22.5878
plasmanyl-TG(O-18:0_15:1_16:1)	1.02925	2.1064	2.09273	1.86663	1.06442	3.84458	2.92509	1.07638	2.57668	0.970831	2.54282	2.23346	2.57014
plasmenyl-TG(P-16:1_16:0_18:1)	3.65574	4.693	4.45422	4.55145	3.85254	8.46091	5.8098	2.77595	5.3184	2.52699	8.17095	5.08925	6.57402
plasmanyl-TG(O-16:1_16:0_16:1)	1.22847	1.55793	1.61268	1.56263	1.37616	2.86965	2.08316	0.961734	1.79049	0.86728	2.75324	1.62266	2.26592
TG(17:0_18:1_20:3)	0.372684	0.665713	0.516263	0.482579	0.501437	1.23649	0.9107	0.250425	0.76288	0.263996	1.4888	0.725712	0.707206
plasmanyl-TG(O-16:0_16:1_20:3)	4.78459	6.14388	5.9818	5.89547	5.01956	11.175	8.67159	3.461	7.53698	3.21675	10.8151	5.70843	8.16235
TG(18:0_20:3_20:3)	0.324304	0.972156	0.361933	0.834857	0.360788	0.825824	0.574711	0.190198	1.15808	0.219898	0.814607	1.09408	0.495479
plasmanyl-TG(O-16:1_14:0_16:0)	0.0851183	0.115407	0.114159	0.0991016	0.0924568	0.211022	0.155905	0.0576247	0.142255	0.0515749	0.213804	0.118149	0.148794
plasmanyl-TG(O-18:1_18:1_22:5)	2.40753	2.94361	3.12197	4.30409	2.59931	5.33139	3.87538	1.70757	3.30785	1.6299	7.75897	3.09289	4.17431
TG(17:1_18:1_18:1)	0.211228	0.346693	0.27882	0.23714	0.231273	0.582189	0.442885	0.139071	0.402953	0.128318	0.561884	0.352155	0.3708
plasmanyl-TG(O-18:0_15:1_18:2)	1.23431	1.4547	1.31631	1.53021	1.06055	2.67648	2.50393	0.721698	2.16532	0.671832	2.55849	1.9543	2.10459
plasmanyl-TG(O-16:0_18:1_22:5)	10.34	12.0715	12.5352	12.1666	12.5876	22.6887	16.0664	6.95071	13.8125	6.64897	21.3479	15.7475	20.1379
TG(18:1_18:1_22:3)	11.0241	16.926	14.8144	13.8741	12.3464	32.2514	23.8511	8.2114	20.4014	7.95529	32.5363	19.2234	19.7949
TG(16:0_18:1_22:3)	29.4826	65.8572	38.7646	20.7515	32.3136	124.174	93.616	31.1042	80.3972	30.0366	126.478	74.0635	74.5737
TG(16:0_16:0_17:0)	0.303489	0.403417	0.381295	0.351608	0.31348	0.77661	0.557522	0.197254	0.467052	0.195694	0.746944	0.451765	0.487435
plasmanyl-TG(O-16:0_16:0_22:5)	7.77476	9.44324	9.53184	11.2265	8.21577	17.5563	14.7461	5.53359	11.1856	5.17684	16.8279	10.3345	13.199
TG(17:1_18:1_20:1)	4.4576	7.44025	6.14251	5.69975	4.92163	14.1916	10.6949	3.27762	9.03308	3.13856	14.5191	8.37029	7.96901
plasmanyl-TG(O-18:1_20:2_22:5)	0.175697	0.236969	0.240567	0.230568	0.207334	0.40206	0.303806	0.140353	0.246778	0.114976	0.404143	0.249426	0.324852
TG(17:0_18:1_18:1)	6.36857	10.2203	8.62866	8.17779	7.07214	19.74	14.8866	4.6861	12.3338	4.45527	19.8922	11.5923	11.3188
TG(18:1_20:2_22:3)	0.910662	1.42882	1.33463	2.0701	1.12637	4.52496	2.02556	0.759051	1.75136	0.699214	2.7872	1.60421	1.77441
plasmanyl-TG(O-18:1_16:0_16:1)	62.7381	87.1047	78.8659	75.6452	65.8102	162.49	123.371	44.2983	105.585	41.6201	162.597	98.711	108.211
TG(18:0_18:0_22:6)	0.0118618	0.0101453	0.0127974	0.0114474	0.00756086	0.0214474	0.0117017	0.00568591	0.0183369	0.00496382	0.0189266	0.0136729	0.0154276
plasmanyl-TG(O-18:1_14:0_16:0)	34.9333	47.23	44.5211	43.0144	36.5019	89.9315	66.9708	24.6882	57.2153	23.129	88.698	53.7964	60.7867
TG(16:0_17:0_18:1)	1.76425	3.26237	2.47027	2.78668	2.2651	6.53597	4.17774	1.31643	3.4091	1.41106	6.36449	3.79645	3.85776
plasmanyl-TG(O-16:0_20:2_22:5)	0.949848	1.58356	2.50004	1.46097	1.09562	2.67572	1.85784	0.873577	1.41125	0.74824	2.79943	1.73194	2.29051
plasmanyl-TG(O-18:1_22:3_22:5)	0.031954	0.0373504	0.0396926	0.0345481	0.0344885	0.0668714	0.0387309	0.0189134	0.0468267	0.0223691	0.0578109	0.0289101	0.0602593
TG(15:0_16:0_18:0)	0.209354	0.309318	0.282735	0.283497	0.225042	0.641592	0.477254	0.142844	0.394037	0.138169	0.636247	0.3367	0.339541
TG(18:0_18:1_20:3)	12.6151	21.5347	16.148	17.6932	14.1235	36.9939	25.4541	10.7601	23.222	8.51692	42.6015	20.4186	22.5261
plasmanyl-TG(O-18:1_16:1_18:1)	32.5364	46.071	40.5868	39.0735	33.3338	84.6049	65.8486	22.8629	55.5044	21.2119	84.0272	52.2094	55.3841
TG(14:1_18:1_18:1)	0.000264087	0.000623537	0	0.000315528	0.000374317	0.000811064	0.00243425	0.0002006	0.00116027	0	0.000662725	0.00124325	0.00111428
plasmanyl-TG(O-16:0_14:0_16:0)	6.07773	8.13536	7.90793	7.54813	6.24667	16.033	11.7591	4.28994	9.9945	3.98449	15.7929	9.48806	10.7586
TG(16:0_18:0_20:3)	5.60913	7.66008	7.17541	6.74445	6.06754	15.3139	10.4612	4.10281	9.02215	3.9407	14.9491	8.79358	9.91677
plasmanyl-TG(O-18:0_16:0_20:5)	1.51607	1.79784	1.84211	1.80755	1.55242	3.36927	2.49497	1.07363	2.11137	1.01081	3.20764	2.04558	2.59749
TG(17:1_18:1_22:2)	0.753781	1.37743	1.00649	1.18272	0.855571	2.8178	1.85116	0.562997	1.64253	0.531165	2.61733	1.65933	1.48352
plasmanyl-TG(O-16:0_16:0_20:4)	0.467146	0.483743	0.573018	0.44892	0.477044	1.02214	0.710175	0.309995	0.564214	0.311231	0.955992	0.592894	0.689536
plasmanyl-TG(O-16:0_22:3_22:5)	0.349269	0.394579	0.438365	0.42728	0.378178	0.676429	0.480928	0.238721	0.419208	0.214694	0.628191	0.392279	0.585522
TG(18:0_20:3_22:3)	0.702163	0.706568	1.03782	0.986246	0.869612	2.09202	1.27433	0.47987	1.14616	0.541723	2.00975	1.22777	1.18033
plasmanyl-TG(O-16:0_17:0_22:5)	0.855899	0.344011	0.793794	0.683268	0.314818	1.44223	1.06086	0.218052	0.938498	0.176997	0.574005	1.27296	0.503913
TG(18:0_20:2_20:3)	0.956471	1.43272	1.3034	1.1788	1.02989	2.59146	1.98947	0.752455	1.63822	0.667861	2.73887	1.59235	1.6436
plasmanyl-TG(O-16:0_14:0_17:0)	0.179805	0.224692	0.216701	0.211958	0.173703	0.434459	0.309428	0.113657	0.275152	0.108088	0.449278	0.251051	0.293078
TG(18:1_18:1_20:1)	43.2985	67.0683	56.9842	53.9138	47.1733	127.367	95.5696	31.8902	82.263	30.4122	129.431	77.844	77.2498
plasmanyl-TG(O-18:1_17:1_18:1)	1.02604	1.41125	3.64858	3.33445	2.94958	2.6247	2.13657	2.00151	1.74591	0.709764	2.58648	4.48611	4.83773
plasmanyl-TG(O-16:0_20:1_22:6)	0.662928	0.736175	0.867104	0.809877	0.712379	1.24183	0.882914	0.479617	0.841142	0.452758	1.21806	0.748319	1.18758
plasmanyl-TG(O-16:0_18:1_20:3)	9.64014	13.228	23.8914	11.4906	9.88881	23.5248	18.8599	6.70366	15.7723	12.8511	24.1672	15.4416	32.6522
TG(18:2_20:0_20:0)	0.998825	1.39458	1.37426	1.38993	1.01575	2.6705	1.95425	0.737428	1.95119	0.693313	2.59843	1.52198	1.8804
TG(18:0_18:1_18:1)	59.2806	88.7436	78.3844	73.6178	64.3812	170.442	126.685	43.4581	108.78	40.9513	172.014	102.841	105.824
plasmanyl-TG(O-18:1_15:0_18:1)	4.40005	6.87059	6.20926	5.96696	4.61157	12.8967	8.77808	3.13188	7.62234	2.92569	11.4573	6.85141	7.52793
plasmanyl-TG(O-18:0_16:0_22:6)	0.384352	0.495279	0.585229	0.582718	0.375245	0.971214	0.656773	0.269706	0.447798	0.254428	0.657367	0.592817	0.659237
plasmanyl-TG(O-18:1_15:0_16:0)	3.17742	3.63491	3.30423	3.94648	2.57536	7.01538	5.05784	1.83453	4.03711	1.66778	6.47535	3.68913	4.41367
TG(16:0_18:0_18:1)	37.1563	52.4419	49.1843	46.8425	39.9526	102.653	73.7578	26.6663	63.1592	25.04	101.358	59.8025	65.9379
plasmanyl-TG(O-18:1_18:1_20:3)	9.0872	11.7569	11.6182	6.60676	9.56821	19.6328	14.189	3.97777	12.6908	6.14369	18.9373	11.9711	15.8542
TG(16:0_16:0_18:0)	9.99801	13.0408	12.7872	11.921	10.4014	25.2967	17.7265	6.89794	15.4069	6.54554	24.9527	14.4665	17.1311
plasmanyl-TG(O-16:0_16:0_20:3)	7.51843	8.82024	8.14011	8.83175	6.81464	16.4174	11.7163	4.75331	10.0969	4.55414	15.1594	9.82114	10.7334
plasmenyl-TG(P-16:1_16:0_18:0)	2.80183	3.46351	3.3991	3.25355	2.80954	6.45851	4.7223	1.91017	4.10983	1.81653	6.40586	3.88144	4.67604
plasmenyl-TG(P-18:1_17:0_18:1)	1.81351	2.47592	2.39769	2.21696	1.87057	4.55377	3.51204	1.29803	3.20676	1.17998	4.78361	4.49216	3.06919
TG(18:0_18:0_22:5)	0.0114019	0.0151628	0.00881943	0.0104338	0.00707206	0.0244091	0.0187649	0.00581368	0.0151165	0.00526268	0.0207654	0.0156932	0.0167974
plasmanyl-TG(O-18:0_14:1_16:0)	0.290263	0.428542	0.364149	0.349773	0.288277	0.78784	0.551422	0.19208	0.536477	0.18905	0.750734	0.431917	0.504586
TG(18:0_18:1_22:3)	5.51256	8.26572	8.40424	6.78539	5.8058	15.6132	11.2342	3.87438	10.03	3.36445	15.4394	9.54557	8.56321
plasmanyl-TG(O-18:1_20:1_22:5)	0.813784	1.0253	1.07123	1.01549	0.87868	1.87959	1.31473	0.57546	1.17466	0.543111	1.74206	1.11004	1.42133
plasmanyl-TG(O-18:1_22:2_22:5)	0.0536154	0.0671167	0.0698573	0.0553162	0.0442357	0.114993	0.0761868	0.0351922	0.0758088	0.0327875	0.0999785	0.0759955	0.0876922
TG(17:0_18:0_18:1)	0.878476	1.40347	1.17639	1.141	0.93502	2.81212	2.02019	0.599952	1.67243	0.585968	2.75537	1.60172	1.5131
plasmanyl-TG(O-18:0_18:1_22:5)	3.93173	4.77095	4.92127	4.89364	4.09022	8.50768	6.18184	2.68952	5.78775	2.57322	8.29346	5.25385	6.81301
plasmanyl-TG(O-16:0_18:0_22:5)	8.29973	11.1028	10.588	4.24592	8.75166	20.4711	14.8076	2.06955	13.2533	5.61331	19.7161	12.4454	14.4862
TG(17:1_18:1_22:1)	1.09237	1.81722	1.49609	1.41889	1.22393	3.54117	2.59477	0.795626	2.21903	0.785434	3.52541	2.10491	1.99719
TG(18:1_18:1_19:0)	1.47011	2.34166	1.99497	1.87279	1.60189	4.54069	3.39793	1.03871	2.91826	1.01714	4.56133	2.69009	2.56009
plasmanyl-TG(O-16:0_18:1_20:2)	23.6217	56.2773	28.86	48.9796	41.7489	59.0668	74.4863	15.9888	68.4689	27.0875	102.766	63.2003	69.6516
plasmanyl-TG(O-18:1_16:0_18:1)	80.8708	112.656	106.244	100.611	88.5842	210.201	156.166	59.7062	137.724	56.5027	208.035	126.019	141.919
TG(17:1_17:1_18:0)	0.000899896	0.00622703	0.00472188	0.00144574	0.0020193	0.0094076	0.00733496	0.00156254	0.0128153	0.00336768	0.00493161	0.0075519	0.00491012
plasmanyl-TG(O-16:0_16:0_18:1)	57.5106	76.5104	75.7672	72.8054	62.6268	148.617	107.626	42.5796	94.849	39.5203	143.083	86.7737	102.765
TG(16:0_17:0_18:0)	0.0138469	0.0268004	0.011327	0	0.0110231	0.0498195	0.0243696	0.00223384	0.00983665	0.00281814	0.0694755	0.0263748	0.0138241
plasmanyl-TG(O-20:1_18:1_22:5)	0.0728833	0.0779196	0.0962387	0.0827808	0.0701338	0.146121	0.111412	0.0504067	0.0962181	0.0502706	0.135901	0.0818936	0.113289
plasmanyl-TG(O-18:0_14:0_16:0)	15.2129	19.3263	19.5975	18.7076	16.3954	38.0928	27.4744	11.0778	23.8769	10.2082	37.4379	22.1625	26.933
plasmenyl-TG(P-18:1_22:3_22:3)	0.0655839	0.0504813	0.0652211	0.0610873	0.0745059	0.132489	0.0549082	0.0355392	0.0856615	0.0323893	0.0788642	0.0549621	0.132441
TG(18:0_18:0_20:3)	1.2233	1.75517	1.633	1.54362	1.37032	3.3889	2.40523	0.909713	2.15482	0.851054	3.33991	1.88673	2.14655
plasmanyl-TG(O-18:0_16:0_20:4)	0.151892	0.174867	0.197183	0.184512	0.160359	0.310271	0.222351	0.112371	0.196241	0.110202	0.300307	0.180809	0.270451
TG(18:0_18:1_22:2)	11.4713	20.579	16.9208	16.3777	14.1682	38.7811	29.0313	9.19878	25.1379	9.00018	39.7578	20.664	23.429
plasmanyl-TG(O-18:0_20:3_22:3)	0.569102	0.862623	0.77299	0.742325	0.656091	1.3896	1.02459	0.42736	0.932044	0.421048	1.34332	0.877237	1.03225
plasmanyl-TG(O-16:0_18:1_22:3)	20.1737	5.54693	25.2212	24.1146	20.842	10.1371	35.2973	13.8619	6.548	13.5439	10.027	6.56672	34.1791
TG(18:0_18:1_20:1)	18.9707	28.6331	25.1623	24.0602	19.9392	54.7522	40.6941	13.2805	35.0141	12.9732	55.9209	32.8102	33.5298
TG(18:1_20:2_22:1)	3.82767	5.71442	5.01752	4.48026	3.80308	10.9233	8.09482	2.47383	6.95946	2.50286	11.1965	7.04729	6.30335
plasmanyl-TG(O-18:0_17:1_18:1)	4.85662	6.84179	6.0858	5.93417	4.89366	12.7702	9.52714	3.24605	8.33056	3.16068	12.6906	7.61962	8.02799
plasmanyl-TG(O-16:0_16:0_22:3)	9.76294	12.6904	12.2352	11.5232	9.71058	22.5433	15.9599	6.73752	14.5746	6.3443	23.3045	14.5585	15.8377
plasmanyl-TG(O-18:1_18:1_22:3)	4.72492	6.06469	4.10159	5.65255	4.31041	10.9994	7.01647	2.80603	6.21073	2.75937	9.73618	6.16905	7.85006
TG(18:0_18:0_18:1)	13.9269	20.4821	18.3414	17.6993	14.1223	39.5343	28.6409	9.20396	24.3451	9.08643	39.8209	23.1553	24.0002
plasmanyl-TG(O-18:1_16:0_17:0)	4.5919	6.48775	5.65578	4.57429	4.47357	12.3472	9.07518	2.90396	7.85458	2.87158	12.2388	7.25578	7.41117
TG(16:0_18:0_18:0)	4.30539	5.98922	5.16811	4.7954	3.9538	11.4568	8.15879	2.49104	6.90386	2.50812	11.8191	6.95052	6.5719
plasmanyl-TG(O-16:0_16:0_17:0)	0.921018	1.1928	1.04818	1.04319	0.674737	2.34079	1.84244	0.524246	1.62646	0.44102	2.67333	1.45386	1.12821
plasmanyl-TG(O-18:0_16:0_18:2)	2.09608	2.76889	2.48911	2.40858	1.86339	5.24047	3.44001	1.22917	3.24039	1.25914	5.25636	3.38885	3.21295
plasmanyl-TG(O-16:0_22:1_22:5)	1.2184	2.28992	1.34093	1.29683	1.0767	2.79046	1.98554	0.680062	1.79739	0.6927	2.76927	1.78322	1.78527
plasmanyl-TG(O-18:1_22:1_22:5)	0.289442	0.380582	0.331666	0.340155	0.28528	0.668631	0.483472	0.169137	0.425066	0.183307	0.680334	0.422014	0.416619
plasmanyl-TG(O-18:1_17:0_22:3)	1.06294	1.51051	1.22332	1.20362	0.965964	2.74549	1.95649	0.615828	1.82386	0.627774	2.78367	1.76551	1.58954
plasmanyl-TG(O-20:1_16:0_20:3)	0.502403	0.590599	0.642281	0.597451	0.504777	1.11583	0.754078	0.351094	0.706601	0.3188	1.14397	0.713993	0.802562
plasmanyl-TG(O-18:0_16:0_20:3)	0.253702	0.315967	0.335529	0.285085	0.191176	0.590819	0.321312	0.1528	0.381415	0.127989	0.582274	0.437649	0.382809
TG(17:1_18:1_24:1)	0.41582	0.774532	0.468477	0.475722	0.437277	1.48547	1.07898	0.227377	0.91456	0.254044	1.59087	0.937637	0.704445
plasmanyl-TG(O-18:0_18:0_22:5)	0.920477	1.08577	1.12589	1.0568	0.879277	1.96597	1.3411	0.573714	1.2779	0.555575	1.92741	1.25063	1.437
TG(16:0_17:1_24:1)	0.567378	0.936262	0.686861	0.670879	0.557309	1.87533	1.39096	0.34444	1.12807	0.361253	1.92788	1.11431	0.91762
TG(16:0_18:0_19:0)	0.0116899	0.0219045	0.0130755	0.0131153	0.010884	0.048352	0.0303691	0.00659525	0.0290115	0.00702472	0.0512245	0.0277322	0.0175521
plasmanyl-TG(O-16:0_18:1_22:2)	19.6264	26.6294	23.1581	22.1224	18.3662	48.9574	35.8237	11.9188	32.4339	11.918	49.5451	31.0971	30.6064
plasmanyl-TG(O-18:1_16:0_20:1)	35.1521	47.4677	43.596	41.2169	34.7253	88.1092	66.3135	23.0472	58.0596	22.3376	89.5044	53.45	58.4182
TG(18:0_18:1_19:0)	0.195294	0.323269	0.269405	0.246459	0.193556	0.592072	0.472898	0.120109	0.390693	0.111647	0.633435	0.373603	0.334771
plasmanyl-TG(O-20:0_20:3_20:3)	0.0593847	0.0734753	0.0817083	0.0740627	0.0667734	0.12809	0.0864161	0.0446793	0.0840303	0.041092	0.116294	0.0852176	0.104592
plasmanyl-TG(O-18:0_16:0_18:1)	37.6124	49.0514	48.4252	45.7151	38.3255	93.0242	67.7119	25.7896	59.6527	24.0894	90.8914	54.0872	63.5352
plasmanyl-TG(O-18:1_18:1_22:2)	2.22674	3.07767	10.0854	9.79838	2.07379	5.55411	15.3211	5.17005	3.7274	1.37172	5.8235	3.59745	3.45576
plasmanyl-TG(O-16:0_16:0_18:0)	13.9375	17.399	17.1649	16.3258	13.7173	33.7415	24.4156	8.96119	21.5126	8.5833	33.2803	19.8454	22.7681
plasmanyl-TG(O-16:0_22:2_22:3)	1.58381	2.12969	1.82545	1.80058	1.45284	3.86446	2.72365	0.92355	2.55223	0.941881	3.84418	2.45265	2.38107
TG(18:1_18:1_24:1)	6.45874	10.5431	7.86767	7.64377	6.22897	20.357	14.951	3.91152	12.7966	4.07572	21.2627	12.7949	10.6092
TG(18:1_20:2_24:1)	1.44109	1.91048	1.64731	1.63758	1.30696	3.70334	3.21194	0.822638	2.32863	0.85468	3.91543	2.8881	2.24821
TG(16:0_18:1_24:1)	8.0101	12.4611	9.08885	8.96501	7.08364	20.341	17.7452	4.38255	15.0811	4.61719	25.5335	15.7668	12.1921
TG(16:0_18:1_20:2)	0.0258805	0.0411197	0.0279022	0.0277233	0.0258481	0.0848382	0.0463382	0.016689	0.0550891	0.016329	0.0828733	0.0532232	0.0391367
plasmanyl-TG(O-18:1_22:2_22:3)	0.194687	0.266567	0.2275	0.222367	0.179449	0.493924	0.331901	0.113763	0.328738	0.116091	0.488164	0.308344	0.306012
plasmanyl-TG(O-16:0_18:0_22:3)	2.86635	3.58926	2.85637	2.9268	2.13264	6.65405	4.10382	1.42373	4.35888	1.35035	6.79144	4.47937	3.79296
plasmanyl-TG(O-18:0_17:0_18:1)	1.63051	2.17868	1.62225	1.64281	1.23374	4.2199	2.91732	0.77917	2.72637	0.785559	4.28681	2.74804	2.0881
plasmanyl-TG(O-18:0_16:0_17:0)	0.280399	0.361833	0.285429	0.286432	0.221425	0.69661	0.501956	0.29157	0.438606	0.143606	0.719535	0.432663	0.365019
plasmanyl-TG(O-20:0_17:1_18:1)	1.91511	2.6751	2.03412	2.03852	1.59028	5.0167	3.36267	0.989097	3.2597	1.03144	5.13479	3.27883	2.649
TG(16:0_18:1_22:0)	3.88299	5.54362	4.07304	4.0191	3.089	10.9454	7.77143	1.88668	6.83238	2.02404	11.7991	7.30957	5.25933
TG(16:0_18:0_20:0)	0.922995	1.2189	0.886911	0.814309	0.719528	2.23316	1.51024	0.449689	1.5382	0.45055	2.34527	1.61824	1.13773
plasmanyl-TG(O-18:1_22:5_24:1)	0.0708368	0.0708274	0.0702899	0.052867	0.0514877	0.174208	0.110922	0.0286591	0.0976634	0.0390534	0.168107	0.103892	0.104248
plasmanyl-TG(O-20:0_16:0_18:2)	0.680554	0.847726	0.657129	0.676566	0.498601	1.62442	1.08036	0.324663	1.07836	0.32026	1.69109	1.13246	0.866128
plasmanyl-TG(O-16:0_22:5_24:1)	0.276795	0.31425	0.297002	0.302066	0.245373	0.547348	0.423336	0.143941	0.438452	0.152429	0.574546	0.455684	0.342616
TG(18:0_20:3_24:1)	0.200146	0.333187	0.247145	0.233608	0.193285	0.597743	0.445856	0.112668	0.393583	0.12672	0.679682	0.668311	0.309745
TG(17:0_18:1_24:1)	0.267252	0.431885	0.263385	0.279843	0.212638	0.849441	0.612984	0.124211	0.53238	0.128148	0.921816	0.526094	0.345182
plasmanyl-TG(O-18:0_18:1_22:2)	8.45427	11.742	8.88634	8.9616	7.04913	21.3886	15.8224	4.33213	14.1909	4.61234	22.4362	14.5508	11.6956
plasmanyl-TG(O-20:1_18:1_22:2)	0.923945	1.7046	1.30333	2.62729	0.756084	2.89004	2.19486	0.563368	2.04075	0.66417	3.08794	2.17892	1.61994
TG(18:0_18:1_18:2)	0.0194494	0.0304085	0.0201568	0.0208365	0.0181102	0.0533314	0.0416898	0.0112937	0.0385869	0.0110921	0.0558074	0.0361156	0.0281859
plasmanyl-TG(O-16:0_22:0_22:5)	0.0743574	0.0929554	0.0915544	0.0857933	0.0723001	0.189657	0.115933	0.0416907	0.106836	0.045454	0.176165	0.123057	0.119775
TG(16:0_18:1_23:0)	0.105416	0.160729	0.0930867	0.0796384	0.055239	0.34181	0.240638	0.0278751	0.199346	0.037841	0.366018	0.219631	0.0912868
plasmanyl-TG(O-18:1_16:0_22:1)	15.8249	22.3458	17.3131	17.4096	13.4895	41.4898	30.5945	8.43318	26.3213	8.91848	42.9485	27.2685	22.8603
plasmanyl-TG(O-16:0_16:0_22:1)	13.1691	18.2702	14.5175	14.6245	11.0657	34.5316	24.9351	6.87777	21.5734	7.22053	35.275	22.1286	18.5718
plasmanyl-TG(O-18:0_16:0_18:0)	5.3321	6.91657	5.33291	5.34119	4.13538	13.0145	9.35326	2.52688	8.31376	2.65224	13.9325	8.75428	6.75585
plasmanyl-TG(O-20:0_22:3_22:3)	0.0596861	0.081283	0.0632154	0.0655262	0.0529138	0.143923	0.101428	0.0333286	0.097	0.0339967	0.150101	0.100466	0.0881392
plasmanyl-TG(O-18:1_22:1_22:3)	0.422993	0.563335	0.454263	0.447602	0.322417	0.924398	0.65185	0.219729	0.684768	0.208573	0.971339	0.643752	0.524294
TG(18:0_20:2_24:1)	2.05613	3.14578	2.19984	2.21566	1.71801	5.96414	4.30486	1.06748	3.81575	1.1285	6.58259	4.21763	2.91164
TG(18:1_18:1_24:0)	3.25412	4.54256	3.18101	3.23121	2.50053	8.78148	6.35298	1.54022	5.5957	1.62116	9.59468	6.22732	4.27486
plasmanyl-TG(O-16:1_19:0_22:1)	0.702772	0.985142	0.737187	0.679551	0.531586	1.82782	1.19806	0.327263	1.13734	0.341519	1.7652	1.17673	0.876523
plasmanyl-TG(O-18:1_17:1_20:0)	0.00970439	0.0112865	0.0106512	0.00886425	0.00795235	0.0182023	0.014519	0.00441362	0.0126569	0.00443837	0.0212535	0.0139507	0.0114226
plasmanyl-TG(O-16:0_18:0_19:0)	0.0697878	0.083367	0.0633776	0.0639934	0.0507393	0.162241	0.113587	0.0680505	0.100546	0.0698297	0.165427	0.111377	0.179869
plasmanyl-TG(O-18:1_16:0_21:0)	0.506165	0.641647	0.48212	0.475631	0.361593	1.19238	0.848522	0.231303	0.804199	0.233991	1.27303	0.809783	0.605329
TG(16:0_18:1_24:0)	1.67111	2.15298	1.59643	1.57425	1.25316	4.16059	2.95079	0.784006	2.70541	0.7879	4.60653	2.94327	2.13576
TG(16:0_16:0_24:0)	0.339397	0.399249	0.312461	0.289469	0.256593	0.786387	0.540664	0.158239	0.490066	0.153128	0.846907	0.527267	0.418344
plasmanyl-TG(O-18:0_17:1_18:0)	0.00409058	0.00428908	0.00328965	0.00391031	0.00292546	0.00883515	0.00639413	0.00187759	0.007718	0.00177938	0.00746748	0.00571795	0.00511195
TG(18:0_22:3_24:1)	0.0906066	0.121961	0.0855067	0.0867363	0.0688684	0.238886	0.158411	0.0444291	0.150925	0.0447544	0.258873	0.167915	0.116231
plasmanyl-TG(O-18:0_22:5_24:1)	0.0558612	0.0573894	0.0613303	0.0504221	0.0524571	0.12363	0.0743694	0.0265395	0.064862	0.0264981	0.134356	0.0874459	0.068476
plasmanyl-TG(O-18:1_18:1_24:1)	2.16671	2.80271	2.07038	2.01556	1.65327	5.08968	3.68008	0.975532	3.28615	1.026	5.33345	3.58223	2.77765
TG(16:0_16:0_18:2)	0.0565739	0.0835136	0.0600813	0.0162016	0.0503251	0.156633	0.123873	0.0345463	0.115313	0.032434	0.164453	0.107254	0.083953
TG(17:1_20:1_24:0)	0.0882189	0.117759	0.0337921	0.0529244	0.0305405	0.22547	0.166852	0.0153857	0.0794108	0.0180388	0.253155	0.161179	0.0413688
plasmanyl-TG(O-16:0_18:1_24:1)	5.75818	7.53359	5.57606	5.75098	4.41229	13.8298	9.96571	2.72766	9.18067	2.85296	14.6303	9.66132	7.38218
TG(16:0_18:1_25:0)	0.0401284	0.0333017	0.024695	0.0229732	0.0252439	0.065334	0.0514625	0.0125044	0.0410623	0.0115089	0.0694485	0.08689	0.0312467
plasmanyl-TG(O-16:0_16:0_24:1)	4.54283	5.87687	4.37993	4.48776	3.38468	11.0146	7.81572	2.1212	7.17821	2.19149	11.6504	7.58214	5.7513
TG(16:0_18:0_23:0)	0.00571846	0.00152521	0.0024679	0.0016369	0.00282736	0.00517473	0.00210433	0.00123668	0.00349172	0.00110011	0.00518826	0.00128289	0.00329398
plasmanyl-TG(O-16:0_22:3_24:1)	0.347924	0.435059	0.34494	0.347882	0.264801	0.791434	0.543397	0.170882	0.517708	0.176296	0.820204	0.552013	0.447338
plasmanyl-TG(O-16:0_20:2_24:1)	0.0566157	0.0799668	0.0583497	0.0571517	0.0452315	0.131508	0.09914	0.0325741	0.0931761	0.0327374	0.135026	0.0911814	0.0746379
plasmanyl-TG(O-18:1_22:3_24:1)	0.110828	0.14289	0.111666	0.113408	0.089003	0.253928	0.178324	0.0544252	0.17053	0.0576971	0.263801	0.179509	0.143787
plasmanyl-TG(O-18:0_16:0_20:0)	1.1718	1.49075	1.11797	1.1045	0.850557	2.8363	2.00437	0.534396	1.79339	0.548792	3.0648	1.98124	1.44524
TG(18:1_18:1_26:0)	0.68856	0.950459	0.695124	0.689482	0.518441	1.09231	0.762777	0.33589	1.12606	0.342911	2.0004	1.30196	0.928732
plasmanyl-TG(O-16:0_18:1_23:0)	0.182464	0.227597	0.18013	0.177065	0.130224	0.438766	0.302465	0.082611	0.273711	0.0851613	0.451042	0.290614	0.225726
TG(16:0_18:1_26:0)	0.468162	0.593946	0.461027	0.444803	0.333525	1.1752	0.810727	0.21873	0.693542	0.219069	1.24705	0.794722	0.606153
plasmanyl-TG(O-18:0_18:0_19:0)	0.0481309	0.0592684	0.0456654	0.0437218	0.0350849	0.0382598	0.0262426	0.0214028	0.071355	0.0223831	0.0405732	0.0244718	0.0579987
TG(16:0_18:0_24:0)	0.124257	0.141005	0.113559	0.102414	0.0929351	0.284569	0.195517	0.0568142	0.165615	0.0551669	0.302443	0.187908	0.15228
plasmanyl-TG(O-16:0_22:2_24:1)	0.401736	0.493901	0.360048	0.361692	0.303741	0.908297	0.638808	0.18817	0.585215	0.186041	0.942383	0.618454	0.518936
plasmanyl-TG(O-18:1_22:2_24:1)	0.0419722	0.0556015	0.0444225	0.0460004	0.0346096	0.110804	0.0786746	0.0226992	0.0701241	0.024085	0.108003	0.072456	0.0623709
plasmanyl-TG(O-18:0_18:1_24:1)	1.20298	1.47029	1.16658	1.17526	0.895514	2.71987	1.9116	0.562938	1.73698	0.587047	2.81203	1.84637	1.54274
TG(18:0_18:1_25:0)	0.00957328	0.00399066	0.00277748	0.00163342	0.00180912	0.0090916	0.00500322	0.00121457	0.00661723	0.00101334	0.0100366	0.00533128	0.00285879
TG(16:0_18:0_25:0)	0.0033425	0.000764231	0.00107999	0.000790001	0.0015188	0.00388607	0.00159258	0.00104576	0.00265474	0.000756882	0.00268188	0.00109975	0.00146336
plasmanyl-TG(O-18:0_16:0_24:1)	1.30655	1.62463	1.29141	1.29276	0.954713	3.03767	2.12736	0.612968	1.89884	0.625963	3.17412	2.06955	1.6756
plasmanyl-TG(O-20:1_20:2_24:1)	0.0713143	0.0813464	0.0700848	0.0709082	0.0549382	0.143982	0.102444	0.0551008	0.0921779	0.0593968	0.152017	0.102872	0.0896996
TG(18:1_24:1_24:1)	0.155481	0.23086	0.166258	0.163517	0.119857	0.443272	0.317918	0.078851	0.267343	0.0806338	0.485691	0.321847	0.224085
plasmanyl-TG(O-18:0_18:0_20:0)	0.364922	0.46806	0.340511	0.349477	0.270349	0.801747	0.566909	0.169094	0.538943	0.114331	0.851282	0.563787	0.355478
TG(18:1_20:1_26:0)	0.162419	0.234191	0.17323	0.168901	0.126234	0.460497	0.327075	0.0816779	0.267434	0.082928	0.490554	0.321412	0.229065
plasmanyl-TG(O-16:0_22:3_24:0)	0.0332782	0.0385772	0.033938	0.0348517	0.0243467	0.0723506	0.0491765	0.0159352	0.0441797	0.0162633	0.0731714	0.0508467	0.0439692
TG(18:0_18:1_26:0)	0.0788621	0.100422	0.07959	0.075352	0.0573968	0.201801	0.120031	0.0361165	0.115905	0.0370919	0.2167	0.137538	0.10302
plasmenyl-TG(P-18:1_24:1_24:1)	0.00931346	0.0130397	0.0107954	0.00960508	0.00839386	0.0244268	0.0159904	0.0052044	0.0142858	0.00548496	0.0237172	0.0172939	0.0146066
TG(18:0_18:0_24:0)	0.0199427	0.0236987	0.0181654	0.0170732	0.0149564	0.048984	0.0309172	0.00900396	0.0263091	0.00863607	0.0502346	0.0317614	0.0259623
plasmanyl-TG(O-18:0_16:0_23:0)	0.0150155	0.0183853	0.0145299	0.0140654	0.0105884	0.0364176	0.0249839	0.00679099	0.0210135	0.00685481	0.0371187	0.024042	0.0190037
plasmanyl-TG(O-18:1_22:1_24:1)	0.0791614	0.101235	0.0759343	0.0754109	0.0557041	0.172097	0.127844	0.0354716	0.111807	0.0369512	0.191551	0.12851	0.108818
plasmanyl-TG(O-16:0_22:1_24:1)	0.194629	0.243441	0.200455	0.201316	0.146651	0.4581	0.316144	0.0932952	0.279586	0.096642	0.469173	0.310225	0.262612
plasmanyl-TG(O-18:1_16:0_16:0)	0.0112513	0.0155336	0.0117636	0.0143712	0.00856917	0.0273105	0.0214052	0.0057261	0.0199924	0.00579798	0.0286545	0.0189353	0.0152577
TG(18:0_18:0_25:0)	0.00106556	6.16e-05	0.000254161	0.000157637	0.000395131	0.000508251	0.000274401	6.66e-05	0.000264851	9.25e-05	0.000425985	0.000346278	0.000406533
plasmanyl-TG(O-18:0_18:1_24:0)	0.219907	0.275072	0.222378	0.221923	0.15507	0.524224	0.35912	0.104383	0.311746	0.104311	0.532026	0.354061	0.294386
plasmanyl-TG(O-20:1_18:1_24:0)	0.00290428	0.00315671	0.00246516	0.00260407	0.00142435	0.00482679	0.00334829	0.00132293	0.00320777	0.00132092	0.00659953	0.0045438	0.00346966
plasmanyl-TG(O-16:0_18:0_24:0)	0.0900984	0.110652	0.0888375	0.0845209	0.0657003	0.212532	0.146274	0.041034	0.123166	0.0406764	0.173317	0.144159	0.115029
TG(18:1_24:0_24:1)	0.0719421	0.104479	0.0775842	0.0746987	0.0551306	0.205893	0.144428	0.0358069	0.113134	0.0356927	0.215311	0.140148	0.101017
TG(18:0_18:0_26:0)	0.00463472	0.00413418	0.00362163	0.00311409	0.0043064	0.00854465	0.00558115	0.00165215	0.00492726	0.00159502	0.00891138	0.00570052	0.00496457
plasmanyl-TG(O-18:1_24:1_24:1)	0.0203687	0.0238552	0.0219304	0.0221609	0.0160781	0.0439456	0.0318374	0.0102948	0.027766	0.0104177	0.0464785	0.0307943	0.0295807
plasmanyl-TG(O-18:0_16:1_16:1)	0.028046	0.0418817	0.0112047	0.00518555	0.0217872	0.0233027	0.0597005	0.0155233	0.00656361	0.0146434	0.0807299	0.0533605	0.0405599
plasmanyl-TG(O-18:0_22:1_24:1)	0.0475792	0.0567687	0.0485587	0.0501035	0.0361508	0.108134	0.0734338	0.0233316	0.0634054	0.0239796	0.109183	0.0743248	0.0661581
TG(21:0_21:0_21:0)	0.000582207	0.000253255	0.000287319	0.000163636	0.000360254	0.00078884	0.000307926	0.000145604	0.000378182	0.000172854	0.00043332	0.000316704	0.000276145
plasmanyl-TG(O-18:0_18:1_26:0)	0.0373907	0.0451608	0.0383427	0.037776	0.0270664	0.0854475	0.0585555	0.0175919	0.0507507	0.0182129	0.0894702	0.0594845	0.0495584
plasmanyl-TG(O-20:0_16:0_24:0)	0.0121023	0.0150049	0.0123639	0.0108676	0.00920637	0.0287038	0.0196708	0.00574386	0.0167255	0.00523533	0.0303772	0.0203047	0.0160213
TG(16:0_24:1_26:0)	0.00899763	0.0122294	0.0100792	0.00586895	0.00709238	0.0258014	0.0179174	0.00473064	0.0142618	0.00432293	0.0274499	0.0180129	0.0127408
TG(18:0_23:0_23:0)	0.00118061	0.00148893	0.00125606	0.000863183	0.00109406	0.00322767	0.00198681	0.000498963	0.00162917	0.000454303	0.00329926	0.00214173	0.00144211
plasmanyl-TG(O-18:0_24:1_24:1)	0.017131	0.0176091	0.0185307	0.0176631	0.0133085	0.0346527	0.0221214	0.00892807	0.0189735	0.00879761	0.0338675	0.0242032	0.0253767
plasmanyl-TG(O-16:1_24:0_24:0)	0.0106234	0.0118138	0.0117543	0.0108578	0.00814146	0.0231195	0.0150424	0.00503105	0.0126672	0.00533082	0.0232635	0.0161924	0.0154856
plasmanyl-TG(O-16:0_16:1_18:1)	0.0165742	0.026	0.019921	0.0213143	0.00691299	0.0431837	0.0371909	0.010328	0.0352194	0.00876758	0.0467367	0.0326416	0.0267171
TG(16:0_16:0_16:1)	0.00713312	0.008542	0.00905275	0.00965268	0.00609062	0.0143535	0.0121031	0.00543628	0.0134245	0.0036922	0.0152086	0.0104044	0.0123134
plasmanyl-TG(O-18:0_20:0_24:0)	0.00163502	0.00232406	0.00171702	0.00121058	0.00130991	0.00425288	0.00296946	0.000756153	0.00229283	0.000685703	0.00459933	0.00324035	0.00200845
plasmanyl-TG(O-18:1_18:1_18:1)	0.0138971	0.0204167	0.00637256	0.00681039	0.0114893	0.0174901	0.0283575	0.00759679	0.0251704	0.00767473	0.0383239	0.0255923	0.0195676
plasmanyl-TG(O-16:0_18:1_18:1)	0.00446095	0.00370067	0.00747287	0.00831218	0.00446449	0.0131408	0.0100516	0.00433114	0.0119444	0.00292656	0.014559	0.00905397	0.00933931
plasmenyl-TG(P-20:1_16:0_16:0)	0.00100806	0.00188554	0.00178941	0.00282857	0.00113483	0.00302348	0.00300496	0.000918743	0.0026749	0.000635755	0.00304806	0.00230231	0.0024019

## Sheet: Lipid Composition
Lipid Class	Lipid Category
AcCar(16:0)	AcCar
AcCar(18:0)	AcCar
AcCar(18:1)	AcCar
AcCar(2:0)	AcCar
AcCar(3:0)	AcCar
AcCar(4:0)	AcCar
AcCar(5:0)	AcCar
BMP(16:1_16:1)	BMP
BMP(16:1_16:2)	BMP
BMP(16:1_18:2)	BMP
BMP(16:1_22:6)	BMP
BMP(16:2_18:2)	BMP
BMP(18:1_16:2)	BMP
BMP(18:1_18:2)	BMP
BMP(18:1_20:2)	BMP
BMP(18:1_20:3)	BMP
BMP(18:1_20:4)	BMP
BMP(18:1_20:5)	BMP
BMP(18:1_22:6)	BMP
BMP(18:2_18:2)	BMP
BMP(18:2_18:3)	BMP
BMP(18:2_20:3)	BMP
BMP(18:2_22:6)	BMP
CE(16:0)	CE
CE(18:1)	CE
CE(18:3)	CE
CE(18:4)	CE
CE(20:1)	CE
CE(20:2)	CE
CE(20:3)	CE
CE(22:1)	CE
CE(22:2)	CE
CE(22:3)	CE
CE(24:1)	CE
Cer-AP(t18:0/16:0)	Cer
Cer-AP(t18:0/23:0)	Cer
Cer-AP(t18:0/24:0)	Cer
Cer-AP(t18:0/24:1)	Cer
Cer-AP(t20:1/22:0)	Cer
Cer-AS(d16:1/14:0)	Cer
Cer-AS(d18:1/14:0)	Cer
Cer-AS(d18:1/16:0)	Cer
Cer-AS(d18:1/16:1)	Cer
Cer-AS(d18:1/22:0)	Cer
Cer-AS(d18:1/23:0)	Cer
Cer-AS(d18:1/24:0)	Cer
Cer-AS(d18:2/16:0)	Cer
Cer-AS(d18:2/24:0)	Cer
Cer-AS(d18:2/24:1)	Cer
Cer-AS(d25:1/16:0)	Cer
Cer-AS(d26:1/15:0)	Cer
Cer-AS(d26:1/16:0)	Cer
Cer-BS(d16:1/16:0)	Cer
Cer-BS(d18:1/24:1)	Cer
Cer-NDS(d16:0/16:0)	Cer
Cer-NDS(d16:0/23:0)	Cer
Cer-NDS(d17:0/16:0)	Cer
Cer-NDS(d18:0/16:0)	Cer
Cer-NDS(d18:0/17:0)	Cer
Cer-NDS(d18:0/18:0)	Cer
Cer-NDS(d18:0/18:1)	Cer
Cer-NDS(d18:0/20:0)	Cer
Cer-NDS(d18:0/20:1)	Cer
Cer-NDS(d18:0/22:0)	Cer
Cer-NDS(d18:0/22:1)	Cer
Cer-NDS(d18:0/23:0)	Cer
Cer-NDS(d18:0/23:1)	Cer
Cer-NDS(d18:0/24:0)	Cer
Cer-NDS(d18:0/26:0)	Cer
Cer-NDS(d19:0/24:0)	Cer
Cer-NP(t18:0/16:0)	Cer
Cer-NP(t18:0/24:0)	Cer
Cer-NP(t18:0/24:1)	Cer
Cer-NP(t18:0/24:2)	Cer
Cer-NP(t18:0/25:0)	Cer
Cer-NS(d15:1/15:0)	Cer
Cer-NS(d16:1/16:0)	Cer
Cer-NS(d16:1/18:1)	Cer
Cer-NS(d16:1/23:0)	Cer
Cer-NS(d16:1/24:0)	Cer
Cer-NS(d17:1/14:0)	Cer
Cer-NS(d17:1/16:0)	Cer
Cer-NS(d17:1/22:0)	Cer
Cer-NS(d17:1/24:1)	Cer
Cer-NS(d17:2/22:0)	Cer
Cer-NS(d17:2/24:0)	Cer
Cer-NS(d18:1/14:0)	Cer
Cer-NS(d18:1/16:0)	Cer
Cer-NS(d18:1/16:1)	Cer
Cer-NS(d18:1/16:2)	Cer
Cer-NS(d18:1/17:0)	Cer
Cer-NS(d18:1/18:0)	Cer
Cer-NS(d18:1/18:1)	Cer
Cer-NS(d18:1/18:2)	Cer
Cer-NS(d18:1/19:0)	Cer
Cer-NS(d18:1/20:0)	Cer
Cer-NS(d18:1/22:0)	Cer
Cer-NS(d18:1/22:1)	Cer
Cer-NS(d18:1/23:0)	Cer
Cer-NS(d18:1/23:1)	Cer
Cer-NS(d18:1/24:0)	Cer
Cer-NS(d18:1/24:1)	Cer
Cer-NS(d18:1/24:2)	Cer
Cer-NS(d18:1/25:0)	Cer
Cer-NS(d18:1/25:1)	Cer
Cer-NS(d18:1/26:0)	Cer
Cer-NS(d18:1/26:1)	Cer
Cer-NS(d18:1/28:1)	Cer
Cer-NS(d18:1/30:1)	Cer
Cer-NS(d18:1/32:2)	Cer
Cer-NS(d18:1/40:2)	Cer
Cer-NS(d18:2/14:0)	Cer
Cer-NS(d18:2/15:0)	Cer
Cer-NS(d18:2/16:0)	Cer
Cer-NS(d18:2/16:1)	Cer
Cer-NS(d18:2/17:0)	Cer
Cer-NS(d18:2/18:0)	Cer
Cer-NS(d18:2/18:1)	Cer
Cer-NS(d18:2/18:2)	Cer
Cer-NS(d18:2/20:0)	Cer
Cer-NS(d18:2/21:0)	Cer
Cer-NS(d18:2/22:0)	Cer
Cer-NS(d18:2/22:1)	Cer
Cer-NS(d18:2/22:2)	Cer
Cer-NS(d18:2/23:0)	Cer
Cer-NS(d18:2/23:1)	Cer
Cer-NS(d18:2/24:0)	Cer
Cer-NS(d18:2/24:1)	Cer
Cer-NS(d18:2/24:2)	Cer
Cer-NS(d18:2/25:0)	Cer
Cer-NS(d18:2/25:1)	Cer
Cer-NS(d18:2/26:0)	Cer
Cer-NS(d18:2/26:1)	Cer
Cer-NS(d18:2/26:2)	Cer
Cer-NS(d18:2/28:1)	Cer
Cer-NS(d18:3/22:0)	Cer
Cer-NS(d18:3/24:0)	Cer
Cer-NS(d18:3/24:1)	Cer
Cer-NS(d19:1/16:0)	Cer
Cer-NS(d19:1/24:0)	Cer
Cer-NS(d19:1/24:1)	Cer
Cer-NS(d19:1/25:1)	Cer
Cer-NS(d19:1/26:0)	Cer
Cer-NS(d19:1/26:1)	Cer
Cer-NS(d19:2/24:1)	Cer
Cer-NS(d19:2/26:0)	Cer
Cer-NS(d20:1/24:0)	Cer
Cer-NS(d20:1/24:1)	Cer
Cer-NS(d20:1/25:0)	Cer
Cer-NS(d20:1/26:0)	Cer
Cer-NS(d20:3/24:1)	Cer
Cholesterol	Cholesterol
CL(16:0_16:1_18:1_18:1)	CL
CL(16:0_18:1_20:2_20:2)	CL
CL(16:1_16:1_18:1_18:2)	CL
CL(16:1_18:0_18:1_18:0)	CL
CL(16:1_18:1_18:1_18:2)	CL
CL(17:0_17:0_17:0_17:0)	CL
CL(18:0_18:0_18:0_18:0)	CL
CL(18:0_18:0_18:0_20:2)	CL
CL(18:0_18:0_18:1_18:1)	CL
CL(18:0_18:0_18:1_20:1)	CL
CL(18:0_18:0_18:1_20:3)	CL
CL(18:0_18:0_20:0_20:0)	CL
CL(18:0_18:0_20:3_22:5)	CL
CL(18:0_20:0_20:0_20:0)	CL
CL(18:0_20:0_20:0_20:2)	CL
CL(18:0_20:1_20:1_20:1)	CL
CL(18:0_20:1_20:1_20:2)	CL
CL(18:1_18:1_18:1_18:1)	CL
CL(18:1_18:1_18:2_20:4)	CL
CL(18:1_18:1_20:4_22:6)	CL
CL(18:1_20:0_22:5_22:5)	CL
CL(18:1_20:1_20:1_20:1)	CL
CL(20:0_20:3_20:3_22:6)	CL
CL(20:1_20:1_20:1_22:5)	CL
CL(20:1_20:1_20:3_22:5)	CL
CL(20:2_20:2_20:3_22:5)	CL
Co(Q10)	Co(Q)
Co(Q7)	Co(Q)
Co(Q8)	Co(Q)
Co(Q9)	Co(Q)
DG(14:0_16:0)	DG
DG(14:0_16:1)	DG
DG(15:0_18:1)	DG
DG(15:0_18:2)	DG
DG(15:0_24:1)	DG
DG(16:0_16:0)	DG
DG(16:0_16:1)	DG
DG(16:0_17:0)	DG
DG(16:0_17:1)	DG
DG(16:0_18:0)	DG
DG(16:0_18:1)	DG
DG(16:0_18:2)	DG
DG(16:0_18:3)	DG
DG(16:0_18:4)	DG
DG(16:0_20:3)	DG
DG(16:0_20:4)	DG
DG(16:0_20:5)	DG
DG(16:0_22:6)	DG
DG(16:0_24:0)	DG
DG(16:0_24:1)	DG
DG(16:0_25:0)	DG
DG(16:0_26:0)	DG
DG(16:1_16:1)	DG
DG(16:1_18:1)	DG
DG(16:1_20:4)	DG
DG(16:1_22:0)	DG
DG(16:1_24:0)	DG
DG(16:1_26:0)	DG
DG(17:0_18:1)	DG
DG(17:0_20:1)	DG
DG(17:0_20:2)	DG
DG(17:0_20:3)	DG
DG(17:0_20:4)	DG
DG(17:0_22:1)	DG
DG(17:0_24:1)	DG
DG(17:1_18:1)	DG
DG(17:1_18:2)	DG
DG(17:1_20:1)	DG
DG(17:1_22:1)	DG
DG(17:1_24:0)	DG
DG(18:0_18:1)	DG
DG(18:0_18:2)	DG
DG(18:0_18:3)	DG
DG(18:0_20:2)	DG
DG(18:0_20:3)	DG
DG(18:0_20:4)	DG
DG(18:0_20:5)	DG
DG(18:0_22:3)	DG
DG(18:0_22:4)	DG
DG(18:0_22:5)	DG
DG(18:0_22:6)	DG
DG(18:0_24:1)	DG
DG(18:1_18:1)	DG
DG(18:1_18:2)	DG
DG(18:1_18:3)	DG
DG(18:1_20:0)	DG
DG(18:1_20:1)	DG
DG(18:1_20:3)	DG
DG(18:1_20:4)	DG
DG(18:1_20:5)	DG
DG(18:1_22:0)	DG
DG(18:1_22:1)	DG
DG(18:1_22:2)	DG
DG(18:1_22:3)	DG
DG(18:1_22:4)	DG
DG(18:1_22:5)	DG
DG(18:1_22:6)	DG
DG(18:1_24:0)	DG
DG(18:1_24:1)	DG
DG(18:1_25:0)	DG
DG(18:1_26:0)	DG
DG(18:2_22:0)	DG
DG(18:2_24:0)	DG
DG(18:2_26:0)	DG
DG(19:0_20:3)	DG
DG(20:0_20:4)	DG
DG(20:1_22:3)	DG
DG(20:2_22:1)	DG
DG(20:3_22:1)	DG
DG(20:4_24:1)	DG
DLCL-BMPlike(18:1_18:1)	DLCL-BMPlike
DMPE(14:0_14:1)	DMPE
DMPE(14:0_15:0)	DMPE
DMPE(14:0_16:0)	DMPE
DMPE(14:0_16:1)	DMPE
DMPE(14:0_18:3)	DMPE
DMPE(14:0_22:0)	DMPE
DMPE(14:1_16:1)	DMPE
DMPE(15:0_16:0)	DMPE
DMPE(15:0_16:1)	DMPE
DMPE(15:0_18:1)	DMPE
DMPE(16:0_16:0)	DMPE
DMPE(16:0_16:1)	DMPE
DMPE(16:0_17:1)	DMPE
DMPE(16:0_18:0)	DMPE
DMPE(16:0_18:1)	DMPE
DMPE(16:0_18:2)	DMPE
DMPE(16:0_18:4)	DMPE
DMPE(16:0_20:3)	DMPE
DMPE(16:0_20:5)	DMPE
DMPE(16:0_22:1)	DMPE
DMPE(16:1_17:1)	DMPE
DMPE(16:1_18:1)	DMPE
DMPE(16:1_18:2)	DMPE
DMPE(16:1_20:5)	DMPE
DMPE(16:1_22:6)	DMPE
DMPE(17:0_18:1)	DMPE
DMPE(17:0_20:4)	DMPE
DMPE(17:1_18:1)	DMPE
DMPE(17:1_18:2)	DMPE
DMPE(18:0_18:1)	DMPE
DMPE(18:0_18:2)	DMPE
DMPE(18:0_20:2)	DMPE
DMPE(18:0_20:3)	DMPE
DMPE(18:0_20:4)	DMPE
DMPE(18:0_20:5)	DMPE
DMPE(18:0_22:1)	DMPE
DMPE(18:0_22:5)	DMPE
DMPE(18:1_18:1)	DMPE
DMPE(18:1_18:2)	DMPE
DMPE(18:1_20:1)	DMPE
DMPE(18:1_20:3)	DMPE
DMPE(18:1_20:4)	DMPE
DMPE(18:1_22:4)	DMPE
DMPE(18:2_18:2)	DMPE
DMPE(18:2_22:1)	DMPE
DMPE(19:0_19:0)	DMPE
DMPE(20:3_22:1)	DMPE
GlcADG(16:0_18:2)	GlcADG
GlcADG(16:1_18:1)	GlcADG
GlcADG(16:1_18:2)	GlcADG
GlcADG(18:0_22:2)	GlcADG
GlcADG(18:1_18:1)	GlcADG
GlcADG(18:1_18:2)	GlcADG
GlcADG(18:1_20:3)	GlcADG
GlcADG(18:2_20:3)	GlcADG
GlcADG(18:3_20:3)	GlcADG
GlcADG(20:2_20:2)	GlcADG
GlcCer_NDS(d18:0/16:0)	GlcCer_NDS
HBMP(16:0_16:0_18:1)	HBMP
HBMP(16:0_16:1_18:1)	HBMP
HBMP(16:0_18:1_16:0)	HBMP
HBMP(16:0_18:1_16:1)	HBMP
HBMP(16:0_18:1_18:1)	HBMP
HBMP(16:0_18:1_18:2)	HBMP
HBMP(16:0_18:1_22:6)	HBMP
HBMP(16:0_20:2_18:1)	HBMP
HBMP(16:1_16:1_18:1)	HBMP
HBMP(16:1_18:1_16:1)	HBMP
HBMP(16:1_18:1_18:1)	HBMP
HBMP(16:1_18:1_18:2)	HBMP
HBMP(16:1_20:1_18:1)	HBMP
HBMP(18:0_18:0_18:1)	HBMP
HBMP(18:0_18:1_16:0)	HBMP
HBMP(18:0_18:1_18:0)	HBMP
HBMP(18:0_18:1_18:1)	HBMP
HBMP(18:0_18:1_18:2)	HBMP
HBMP(18:0_18:1_20:0)	HBMP
HBMP(18:0_18:1_20:1)	HBMP
HBMP(18:0_18:1_20:2)	HBMP
HBMP(18:0_18:1_22:3)	HBMP
HBMP(18:0_18:2_18:1)	HBMP
HBMP(18:0_20:2_18:1)	HBMP
HBMP(18:0_20:2_20:2)	HBMP
HBMP(18:1_18:1_18:2)	HBMP
HBMP(18:1_18:1_20:0)	HBMP
HBMP(18:1_18:1_20:1)	HBMP
HBMP(18:1_18:1_20:2)	HBMP
HBMP(18:1_18:1_20:3)	HBMP
HBMP(18:1_18:1_20:4)	HBMP
HBMP(18:1_18:1_22:4)	HBMP
HBMP(18:1_18:2_18:1)	HBMP
HBMP(18:1_18:2_18:3)	HBMP
HBMP(18:1_18:2_20:3)	HBMP
HBMP(18:1_20:1_18:1)	HBMP
HBMP(18:1_20:1_20:2)	HBMP
HBMP(18:1_20:2_18:1)	HBMP
HBMP(18:1_20:2_20:2)	HBMP
HBMP(18:1_20:2_20:3)	HBMP
HBMP(18:2_20:2_18:1)	HBMP
HBMP(20:1_20:2_18:1)	HBMP
HexCer-AP(t18:0/24:0)	HexCer-AP
HexCer-NDS(d18:0/16:0)	HexCer-NDS
HexCer-NDS(d18:0/22:0)	HexCer-NDS
HexCer-NDS(d18:0/24:0)	HexCer-NDS
HexCer-NDS(d18:0/24:1)	HexCer-NDS
HexCer-NS(d18:1/14:0)	HexCer-NS
HexCer-NS(d18:1/15:1)	HexCer-NS
HexCer-NS(d18:1/16:0)	HexCer-NS
HexCer-NS(d18:1/18:0)	HexCer-NS
HexCer-NS(d18:1/20:0)	HexCer-NS
HexCer-NS(d18:1/22:0)	HexCer-NS
HexCer-NS(d18:1/22:1)	HexCer-NS
HexCer-NS(d18:1/23:0)	HexCer-NS
HexCer-NS(d18:1/23:1)	HexCer-NS
HexCer-NS(d18:1/24:0)	HexCer-NS
HexCer-NS(d18:1/24:1)	HexCer-NS
HexCer-NS(d18:1/25:0)	HexCer-NS
HexCer-NS(d18:1/26:0)	HexCer-NS
HexCer-NS(d18:1/26:1)	HexCer-NS
HexCer-NS(d18:2/16:0)	HexCer-NS
HexCer-NS(d18:2/22:0)	HexCer-NS
HexCer-NS(d18:2/24:0)	HexCer-NS
HexCer-NS(d18:2/24:1)	HexCer-NS
HexCer-NS(d18:2/26:0)	HexCer-NS
HexCer-NS(d20:3/22:0)	HexCer-NS
lanosteryl	lanosteryl
LDGTS(16:0/0:0)	LDGTS
LPA(18:0)	LPA
LPC(14:0)	LPC
LPC(14:1)	LPC
LPC(15:0)	LPC
LPC(15:1)	LPC
LPC(16:0)	LPC
LPC(16:1)	LPC
LPC(17:0)	LPC
LPC(17:1)	LPC
LPC(17:2)	LPC
LPC(18:0)	LPC
LPC(18:1)	LPC
LPC(18:2)	LPC
LPC(18:3)	LPC
LPC(19:0)	LPC
LPC(20:0)	LPC
LPC(20:1)	LPC
LPC(20:2)	LPC
LPC(20:3)	LPC
LPC(20:4)	LPC
LPC(20:5)	LPC
LPC(22:2)	LPC
LPC(22:3)	LPC
LPC(22:4)	LPC
LPC(22:5)	LPC
LPC(22:6)	LPC
LPC(23:0)	LPC
LPC(24:0)	LPC
LPC(26:0)	LPC
LPE(16:0)	LPE
LPE(16:1)	LPE
LPE(17:0)	LPE
LPE(17:1)	LPE
LPE(18:0)	LPE
LPE(18:1)	LPE
LPE(18:2)	LPE
LPE(18:3)	LPE
LPE(19:0)	LPE
LPE(20:0)	LPE
LPE(20:1)	LPE
LPE(20:2)	LPE
LPE(20:3)	LPE
LPE(20:4)	LPE
LPE(20:5)	LPE
LPE(22:0)	LPE
LPE(22:1)	LPE
LPE(22:2)	LPE
LPE(22:3)	LPE
LPE(22:4)	LPE
LPE(22:5)	LPE
LPE(22:6)	LPE
LPE(24:0)	LPE
LPE(24:1)	LPE
LPI(16:0)	LPI
LPI(18:0)	LPI
LPI(18:1)	LPI
LPI(18:2)	LPI
LPI(18:3)	LPI
LPI(20:1)	LPI
LPI(20:2)	LPI
LPI(20:3)	LPI
LPI(20:4)	LPI
LPI(20:5)	LPI
LPI(22:3)	LPI
LPI(22:5)	LPI
MGDG(16:0_18:2)	MGDG
MGDG(18:0_18:1)	MGDG
MLCL(16:0_16:0_20:2)	MLCL
MLCL(16:0_18:1_18:1)	MLCL
MLCL(16:1_16:1_18:2)	MLCL
MLCL(16:1_18:1_16:1)	MLCL
MLCL(16:1_18:1_18:1)	MLCL
MLCL(16:1_18:2_18:1)	MLCL
MLCL(18:1_18:1_18:1)	MLCL
MLCL(18:1_18:2_16:1)	MLCL
MLCL(18:1_18:2_18:1)	MLCL
MLCL(18:2_18:2_18:1)	MLCL
MMPE(14:0_16:0)	MMPE
MMPE(15:0_20:3)	MMPE
MMPE(16:0_16:1)	MMPE
MMPE(16:0_18:1)	MMPE
MMPE(16:0_18:3)	MMPE
MMPE(16:0_20:4)	MMPE
MMPE(16:0_20:5)	MMPE
MMPE(16:1_18:1)	MMPE
MMPE(16:1_18:2)	MMPE
MMPE(17:1_18:1)	MMPE
MMPE(18:0_18:1)	MMPE
MMPE(18:0_20:3)	MMPE
MMPE(18:0_22:3)	MMPE
MMPE(18:1_18:1)	MMPE
MMPE(18:1_18:2)	MMPE
MMPE(18:1_18:3)	MMPE
MMPE(18:1_20:2)	MMPE
MMPE(18:1_20:3)	MMPE
MMPE(18:1_22:1)	MMPE
MMPE(18:1_22:2)	MMPE
MMPE(18:1_22:3)	MMPE
MMPE(18:1_22:4)	MMPE
MMPE(18:1_22:5)	MMPE
MMPE(20:0_22:4)	MMPE
MMPE(20:0_22:5)	MMPE
MMPE(20:1_20:3)	MMPE
OxCL(16:0_16:0_22:3(OH)_22:3(OH))	OxCL
OxCL(16:0_20:3_22:3(OH)_22:3(OH))	OxCL
OxCL(16:1_16:1_18:1_18:1(OOH))	OxCL
OxCL(18:1_18:1(OH)_18:1_18:1(OH))	OxCL
OxCL(18:1_18:1(OOH)_18:2_18:2)	OxCL
OxCL(18:1_18:1_18:1_20:3(OOH))	OxCL
OxCL(18:1_18:1_22:3(OH)_22:3(OH))	OxCL
OxCL(18:1_18:1_22:5(OH)_22:5(OH))	OxCL
OxCL(18:1_18:2(OH)_20:3_20:3)	OxCL
OxCL(18:1_18:2(OH)_20:4_20:4)	OxCL
OxCL(18:1_20:4_20:4_20:4(OH))	OxCL
OxCL(18:1_20:4_22:3(OH)_22:5)	OxCL
OxCL(18:2(OH)_18:3_20:3_20:3)	OxCL
OxCL(18:2_20:3_20:4_20:4(OH))	OxCL
OxCL(20:3(OOH)_20:4(OH)_20:4(OH)_20:4(OH))	OxCL
OxLPC(12:0(CHO))	OxLPC
OxLPC(13:0(CHO))	OxLPC
OxLPC(14:0(CHO))	OxLPC
OxLPC(14:1(CHO))	OxLPC
OxLPC(14:2(CHO))	OxLPC
OxLPC(15:0(CHO))	OxLPC
OxLPC(15:1(CHO))	OxLPC
OxLPC(16:1(CHO))	OxLPC
OxLPC(16:1(COOH))	OxLPC
OxLPC(16:1(OH))	OxLPC
OxLPC(16:1(OO))	OxLPC
OxLPC(16:2(CHO))	OxLPC
OxLPC(17:1(OH))	OxLPC
OxLPC(17:1(OO))	OxLPC
OxLPC(17:2(Ke))	OxLPC
OxLPC(17:2(OH))	OxLPC
OxLPC(17:2(OO))	OxLPC
OxLPC(18:1(OH))	OxLPC
OxLPC(18:2(OH))	OxLPC
OxLPC(18:2(OOH))	OxLPC
OxLPC(18:4(CHO))	OxLPC
OxLPC(18:4(OH))	OxLPC
OxLPC(18:4(OOOO))	OxLPC
OxLPC(20:2(OH))	OxLPC
OxLPC(20:2(OO))	OxLPC
OxLPC(20:3(OH))	OxLPC
OxLPC(20:4(OOO))	OxLPC
OxLPC(20:5(Ke))	OxLPC
OxLPC(20:5(KeOH))	OxLPC
OxLPC(22:1(OH))	OxLPC
OxLPC(22:2(OO))	OxLPC
OxLPC(22:3(OH))	OxLPC
OxLPC(22:3(OO))	OxLPC
OxLPC(22:5(OH))	OxLPC
OxLPC(24:1(Ke))	OxLPC
OxLPC(24:1(KeOH))	OxLPC
OxLPC(24:1(OH))	OxLPC
OxPC(15:0_20:4(OH))	OxPC
OxPC(16:0_11:1(CHO))	OxPC
OxPC(16:0_14:2(COOH))	OxPC
OxPC(16:0_16:1(OH))	OxPC
OxPC(16:0_16:2(CHO))	OxPC
OxPC(16:0_18:1(1O))	OxPC
OxPC(16:0_18:2(2O))	OxPC
OxPC(16:0_18:2(OH))	OxPC
OxPC(16:0_18:2(OOH))	OxPC
OxPC(16:0_18:3(OH))	OxPC
OxPC(16:0_18:4(OH))	OxPC
OxPC(16:0_20:3(1O))	OxPC
OxPC(16:0_20:3(OH))	OxPC
OxPC(16:0_20:4(1O))	OxPC
OxPC(16:0_20:4(Ke))	OxPC
OxPC(16:0_20:4(OH))	OxPC
OxPC(16:0_20:4(OOH))	OxPC
OxPC(16:0_20:5(1O))	OxPC
OxPC(16:0_20:5(2O))	OxPC
OxPC(16:0_20:5(OO))	OxPC
OxPC(16:0_20:5(OOO))	OxPC
OxPC(16:0_22:5(OH))	OxPC
OxPC(16:0_22:6(OH))	OxPC
OxPC(16:0_22:6(OO))	OxPC
OxPC(16:0_9:0(CHO))	OxPC
OxPC(16:1_16:2(CHO))	OxPC
OxPC(16:1_18:2(Ke))	OxPC
OxPC(16:1_18:3(OH))	OxPC
OxPC(16:1_20:3(OH))	OxPC
OxPC(16:1_20:4(Ke))	OxPC
OxPC(17:0_18:2(OH))	OxPC
OxPC(17:0_20:3(OH))	OxPC
OxPC(17:0_20:4(OH))	OxPC
OxPC(17:0_22:6(OH))	OxPC
OxPC(18:0_18:0(1O))	OxPC
OxPC(18:0_18:2(1O))	OxPC
OxPC(18:0_18:2(OH))	OxPC
OxPC(18:0_18:3(OH))	OxPC
OxPC(18:0_20:3(2O(1Cyc)))	OxPC
OxPC(18:0_20:3(2O))	OxPC
OxPC(18:0_20:3(KeOH))	OxPC
OxPC(18:0_20:3(OH))	OxPC
OxPC(18:0_20:4(1O))	OxPC
OxPC(18:0_20:4(OH))	OxPC
OxPC(18:0_20:4(OOH))	OxPC
OxPC(18:0_22:5(OH))	OxPC
OxPC(18:0_22:6(1O))	OxPC
OxPC(18:0_22:6(OH))	OxPC
OxPC(18:0_22:6(OO))	OxPC
OxPC(18:1_15:0(CHO))	OxPC
OxPC(18:1_16:1(CHO))	OxPC
OxPC(18:1_16:1(Ke))	OxPC
OxPC(18:1_16:1(OH))	OxPC
OxPC(18:1_18:1(1O))	OxPC
OxPC(18:1_18:2(OH))	OxPC
OxPC(18:1_18:3(OH))	OxPC
OxPC(18:1_20:3(OH))	OxPC
OxPC(18:1_20:4(1O))	OxPC
OxPC(18:1_20:4(Ke))	OxPC
OxPC(18:1_20:4(OH))	OxPC
OxPC(18:1_20:4(OOH))	OxPC
OxPC(18:1_22:4(OH))	OxPC
OxPC(18:1_22:6(OH))	OxPC
OxPC(18:1_7:0(CHO))	OxPC
OxPC(18:2(OH)_18:2(OH))	OxPC
OxPC(18:2_16:2(CHO))	OxPC
OxPC(18:2_20:3(OH))	OxPC
OxPC(20:5_20:3(OH))	OxPC
OxPE(16:0_18:0(1O))	OxPE
OxPE(16:0_18:1(1O))	OxPE
OxPE(16:0_18:2(OH))	OxPE
OxPE(16:0_18:3(1O))	OxPE
OxPE(16:0_20:3(OH))	OxPE
OxPE(16:0_20:4(1O))	OxPE
OxPE(16:0_20:4(Ke))	OxPE
OxPE(16:0_20:4(OOH))	OxPE
OxPE(16:0_20:5(1O))	OxPE
OxPE(16:0_22:3(OH))	OxPE
OxPE(16:0_22:6(OO))	OxPE
OxPE(16:0e/20:4(1O(1Cyc)))	OxPE
OxPE(16:1_18:1(OH))	OxPE
OxPE(16:1_20:3(OH))	OxPE
OxPE(16:1_22:1(OH))	OxPE
OxPE(16:1_22:4(OH))	OxPE
OxPE(18:0_20:3(1O))	OxPE
OxPE(18:0_20:3(OH))	OxPE
OxPE(18:0_20:4(1O))	OxPE
OxPE(18:0_20:5(1O))	OxPE
OxPE(18:0_22:3(OH))	OxPE
OxPE(18:1_18:0(1O))	OxPE
OxPE(18:1_18:1(1O))	OxPE
OxPE(18:1_18:2(1O))	OxPE
OxPE(18:1_18:2(OH))	OxPE
OxPE(18:1_18:3(1O))	OxPE
OxPE(18:1_18:3(OH))	OxPE
OxPE(18:1_18:4(OH))	OxPE
OxPE(18:1_20:3(1O(1Cyc)))	OxPE
OxPE(18:1_20:3(1O))	OxPE
OxPE(18:1_20:3(2O(1Cyc)))	OxPE
OxPE(18:1_20:3(OH))	OxPE
OxPE(18:1_20:4(1O))	OxPE
OxPE(18:1_20:4(Ke))	OxPE
OxPE(18:1_20:4(OH))	OxPE
OxPE(18:1_20:5(1O))	OxPE
OxPE(18:1_22:3(OH))	OxPE
OxPE(18:1_22:4(OH))	OxPE
OxPE(18:1_22:5(OH))	OxPE
OxPE(18:1_22:6(1O))	OxPE
OxPE(18:1_22:6(OH))	OxPE
OxPE(18:1_9:0(COOH))	OxPE
OxPE(18:1e/20:3(2O(1Cyc)))	OxPE
OxPE(18:1e/20:4(1O))	OxPE
OxPE(18:1e/22:5(1O(1Cyc)))	OxPE
OxPE(18:1e/22:5(2O))	OxPE
OxPE(18:1e/22:6(2O))	OxPE
OxPE(22:5_16:1(OH))	OxPE
OxPE(22:5_18:1(OH))	OxPE
OxPE(22:5_20:1(OH))	OxPE
OxPE(22:5_20:2(OH))	OxPE
OxPG(16:0_18:0(1O))	OxPG
OxPG(16:0_18:1(1O))	OxPG
OxPG(16:0_18:3(1O))	OxPG
OxPG(18:0_18:0(1O))	OxPG
OxPG(18:1_18:0(1O))	OxPG
OxPG(18:1_18:0(2O))	OxPG
OxPI(18:0_18:1(1O(1Cyc)))	OxPI
OxPI(18:0_20:3(1O(1Cyc)))	OxPI
OxPI(18:0_20:3(1O))	OxPI
OxPI(18:0_20:4(1O))	OxPI
OxPI(18:1_18:3(1O))	OxPI
OxPI(18:1_20:3(1O(1Cyc)))	OxPI
OxTG(14:0_18:1_18:1(Ke_or_Epoxy))	OxTG
OxTG(16:0_16:0_16:1(Ke_or_Epoxy))	OxTG
OxTG(16:0_16:0_18:1(Ke_or_Epoxy))	OxTG
OxTG(16:0_16:1_20:4(OH))	OxTG
OxTG(16:0_18:0_18:1(OH))	OxTG
OxTG(16:0_18:1_16:1(Ke_or_Epoxy))	OxTG
OxTG(16:0_18:1_18:1(Ke_or_Epoxy))	OxTG
OxTG(16:0_18:1_18:2(Ke_or_Epoxy))	OxTG
OxTG(16:0_18:1_18:2(OOH))	OxTG
OxTG(16:0_18:1_18:3(Ke_or_Epoxy))	OxTG
OxTG(16:0_18:1_20:4(OH))	OxTG
OxTG(16:0_18:2_18:1(Ke_or_Epoxy))	OxTG
OxTG(16:0_18:2_18:2(Ke_or_Epoxy))	OxTG
OxTG(16:0_18:2_18:2(OH))	OxTG
OxTG(16:1_16:1_18:1(Ke_or_Epoxy))	OxTG
OxTG(16:1_18:1_18:2(OH))	OxTG
OxTG(18:0_18:1_18:2(Ke_or_Epoxy))	OxTG
OxTG(18:0_18:1_20:4(OH))	OxTG
OxTG(18:1_18:1_18:1(Ke_or_Epoxy))	OxTG
OxTG(18:1_18:1_18:2(Ke_or_Epoxy))	OxTG
OxTG(18:1_18:1_18:2(OH))	OxTG
OxTG(18:1_18:1_18:3(OH))	OxTG
OxTG(18:1_18:1_20:4(OH))	OxTG
OxTG(18:1_18:2_16:1(Ke_or_Epoxy))	OxTG
OxTG(18:1_18:2_18:2(Ke_or_Epoxy))	OxTG
OxTG(18:1_18:2_18:2(OH))	OxTG
OxTG(18:1_18:2_18:3(OH))	OxTG
PA(14:0_16:0)	PA
PA(14:0_16:1)	PA
PA(15:0_16:0)	PA
PA(16:0_16:0)	PA
PA(16:0_16:1)	PA
PA(16:0_17:1)	PA
PA(16:0_18:1)	PA
PA(16:1_16:1)	PA
PA(16:1_18:1)	PA
PA(17:0_18:1)	PA
PA(18:0_18:1)	PA
PA(18:0_20:3)	PA
PA(18:1_18:1)	PA
PA(18:1_18:2)	PA
PC(13:0_15:0)	PC
PC(14:0_14:0)	PC
PC(14:0_15:0)	PC
PC(14:0_16:0)	PC
PC(14:0_16:1)	PC
PC(14:0_20:5)	PC
PC(14:1_16:0)	PC
PC(14:1_16:1)	PC
PC(14:1_18:3)	PC
PC(15:0_16:0)	PC
PC(15:0_16:1)	PC
PC(15:0_18:3)	PC
PC(15:0_18:4)	PC
PC(15:0_20:4)	PC
PC(15:0_20:5)	PC
PC(15:1_16:1)	PC
PC(15:1_18:1)	PC
PC(15:1_20:5)	PC
PC(16:0_16:0)	PC
PC(16:0_16:1)	PC
PC(16:0_17:0)	PC
PC(16:0_17:1)	PC
PC(16:0_18:0)	PC
PC(16:0_18:1)	PC
PC(16:0_18:2)	PC
PC(16:0_18:3)	PC
PC(16:0_18:4)	PC
PC(16:0_20:0)	PC
PC(16:0_20:3)	PC
PC(16:0_20:4)	PC
PC(16:0_20:5)	PC
PC(16:0_22:0)	PC
PC(16:0_22:4)	PC
PC(16:0_22:6)	PC
PC(16:0_24:0)	PC
PC(16:0_24:1)	PC
PC(16:0_25:0)	PC
PC(16:1_16:1)	PC
PC(16:1_17:1)	PC
PC(16:1_17:2)	PC
PC(16:1_18:1)	PC
PC(16:1_18:2)	PC
PC(16:1_18:3)	PC
PC(16:1_18:4)	PC
PC(16:1_20:2)	PC
PC(16:1_20:5)	PC
PC(16:1_22:6)	PC
PC(17:0_18:1)	PC
PC(17:0_18:2)	PC
PC(17:0_20:3)	PC
PC(17:0_20:4)	PC
PC(17:0_20:5)	PC
PC(17:1_18:1)	PC
PC(17:1_18:2)	PC
PC(17:1_18:3)	PC
PC(17:1_20:1)	PC
PC(17:1_20:4)	PC
PC(17:1_20:5)	PC
PC(17:1_22:5)	PC
PC(17:1_24:0)	PC
PC(17:1_24:1)	PC
PC(18:0_18:0)	PC
PC(18:0_18:1)	PC
PC(18:0_18:2)	PC
PC(18:0_20:1)	PC
PC(18:0_20:2)	PC
PC(18:0_20:3)	PC
PC(18:0_20:4)	PC
PC(18:0_20:5)	PC
PC(18:0_22:3)	PC
PC(18:0_22:4)	PC
PC(18:0_22:5)	PC
PC(18:0_22:6)	PC
PC(18:0_26:0)	PC
PC(18:1_18:1)	PC
PC(18:1_18:2)	PC
PC(18:1_18:3)	PC
PC(18:1_19:0)	PC
PC(18:1_20:0)	PC
PC(18:1_20:1)	PC
PC(18:1_20:2)	PC
PC(18:1_20:3)	PC
PC(18:1_20:4)	PC
PC(18:1_20:5)	PC
PC(18:1_22:0)	PC
PC(18:1_22:1)	PC
PC(18:1_22:2)	PC
PC(18:1_22:3)	PC
PC(18:1_22:4)	PC
PC(18:1_22:5)	PC
PC(18:1_22:6)	PC
PC(18:1_23:0)	PC
PC(18:1_24:0)	PC
PC(18:1_24:1)	PC
PC(18:1_25:0)	PC
PC(18:1_26:0)	PC
PC(18:2_20:5)	PC
PC(18:2_22:0)	PC
PC(18:2_22:5)	PC
PC(18:2_22:6)	PC
PC(18:2_24:0)	PC
PC(18:2_24:1)	PC
PC(18:3_20:5)	PC
PC(18:3_24:0)	PC
PC(19:0_20:3)	PC
PC(19:0_20:4)	PC
PC(19:0_22:5)	PC
PC(20:0_20:4)	PC
PC(20:0_22:6)	PC
PC(20:0_26:0)	PC
PC(20:1_20:3)	PC
PC(20:1_20:5)	PC
PC(20:1_22:3)	PC
PC(20:1_22:5)	PC
PC(20:3_20:5)	PC
PC(20:3_22:1)	PC
PC(20:3_22:5)	PC
PC(20:3_24:0)	PC
PC(20:3_24:1)	PC
PC(20:4_20:4)	PC
PC(20:4_20:5)	PC
PC(20:4_22:1)	PC
PC(20:4_22:5)	PC
PC(20:4_22:6)	PC
PC(20:4_24:0)	PC
PC(20:4_24:1)	PC
PC(20:4_26:0)	PC
PC(20:5_22:0)	PC
PC(20:5_22:5)	PC
PC(20:5_22:6)	PC
PC(20:5_24:0)	PC
PC(20:5_24:1)	PC
PC(20:5_26:0)	PC
PC(22:2_22:3)	PC
PC(22:5_24:0)	PC
PC(22:5_24:1)	PC
PE(12:0_16:0)	PE
PE(12:0_18:0)	PE
PE(13:0_16:0)	PE
PE(14:0_14:0)	PE
PE(14:0_16:0)	PE
PE(14:0_16:1)	PE
PE(14:0_18:1)	PE
PE(14:0_18:3)	PE
PE(14:0_20:1)	PE
PE(14:0_20:4)	PE
PE(14:0_20:5)	PE
PE(14:1_16:0)	PE
PE(14:1_16:1)	PE
PE(15:0_16:0)	PE
PE(15:0_16:1)	PE
PE(15:1_16:1)	PE
PE(15:1_18:2)	PE
PE(15:1_20:4)	PE
PE(16:0_16:0)	PE
PE(16:0_16:1)	PE
PE(16:0_17:0)	PE
PE(16:0_17:1)	PE
PE(16:0_18:0)	PE
PE(16:0_18:1)	PE
PE(16:0_18:2)	PE
PE(16:0_18:3)	PE
PE(16:0_18:4)	PE
PE(16:0_20:3)	PE
PE(16:0_20:4)	PE
PE(16:0_20:5)	PE
PE(16:0_22:6)	PE
PE(16:0_24:0)	PE
PE(16:1_16:1)	PE
PE(16:1_17:1)	PE
PE(16:1_17:2)	PE
PE(16:1_18:0)	PE
PE(16:1_18:1)	PE
PE(16:1_18:2)	PE
PE(16:1_18:3)	PE
PE(16:1_18:4)	PE
PE(16:1_20:0)	PE
PE(16:1_20:1)	PE
PE(16:1_20:4)	PE
PE(16:1_20:5)	PE
PE(16:1_22:0)	PE
PE(16:1_22:1)	PE
PE(16:1_24:0)	PE
PE(17:0_18:0)	PE
PE(17:0_18:1)	PE
PE(17:0_18:3)	PE
PE(17:0_20:3)	PE
PE(17:0_20:4)	PE
PE(17:0_20:5)	PE
PE(17:1_18:0)	PE
PE(17:1_18:1)	PE
PE(17:1_18:2)	PE
PE(17:1_18:3)	PE
PE(17:1_19:0)	PE
PE(17:1_20:4)	PE
PE(17:1_20:5)	PE
PE(17:1_22:5)	PE
PE(17:1_24:0)	PE
PE(18:0_18:0)	PE
PE(18:0_18:1)	PE
PE(18:0_18:2)	PE
PE(18:0_20:0)	PE
PE(18:0_20:1)	PE
PE(18:0_20:2)	PE
PE(18:0_20:3)	PE
PE(18:0_20:4)	PE
PE(18:0_20:5)	PE
PE(18:0_22:3)	PE
PE(18:0_22:4)	PE
PE(18:0_22:5)	PE
PE(18:0_22:6)	PE
PE(18:0_24:1)	PE
PE(18:1_18:1)	PE
PE(18:1_18:2)	PE
PE(18:1_18:3)	PE
PE(18:1_18:4)	PE
PE(18:1_19:0)	PE
PE(18:1_20:0)	PE
PE(18:1_20:1)	PE
PE(18:1_20:2)	PE
PE(18:1_20:3)	PE
PE(18:1_20:4)	PE
PE(18:1_20:5)	PE
PE(18:1_22:0)	PE
PE(18:1_22:1)	PE
PE(18:1_22:2)	PE
PE(18:1_22:3)	PE
PE(18:1_22:5)	PE
PE(18:1_22:6)	PE
PE(18:1_23:0)	PE
PE(18:1_24:0)	PE
PE(18:1_24:1)	PE
PE(18:1_25:0)	PE
PE(18:1_26:0)	PE
PE(18:2_18:2)	PE
PE(18:2_18:3)	PE
PE(18:2_20:5)	PE
PE(18:2_22:0)	PE
PE(18:2_22:2)	PE
PE(18:2_22:5)	PE
PE(18:2_22:6)	PE
PE(18:2_24:0)	PE
PE(18:2_24:1)	PE
PE(18:3_24:0)	PE
PE(19:0_20:3)	PE
PE(19:0_20:4)	PE
PE(20:0_20:3)	PE
PE(20:0_20:4)	PE
PE(20:1_22:3)	PE
PE(20:2_24:0)	PE
PE(20:3_20:4)	PE
PE(20:3_20:5)	PE
PE(20:3_22:0)	PE
PE(20:3_22:1)	PE
PE(20:3_24:0)	PE
PE(20:4_20:4)	PE
PE(20:4_20:5)	PE
PE(20:4_22:0)	PE
PE(20:4_22:1)	PE
PE(20:4_23:0)	PE
PE(20:4_24:0)	PE
PE(20:4_24:1)	PE
PE(20:4_26:0)	PE
PE(20:5_20:5)	PE
PE(20:5_22:0)	PE
PE(20:5_22:1)	PE
PE(20:5_24:0)	PE
PE(20:5_24:1)	PE
PE(22:5_24:0)	PE
PEG(n=10_H	PEG
PEG(n=10_Na	PEG
PEG(n=10_NH4	PEG
PEG(n=11_H	PEG
PEG(n=11_Na	PEG
PEG(n=11_NH4	PEG
PEG(n=12_H	PEG
PEG(n=12_Na	PEG
PEG(n=12_NH4	PEG
PEG(n=13_H	PEG
PEG(n=13_Na	PEG
PEG(n=13_NH4	PEG
PEG(n=14_H	PEG
PEG(n=14_Na	PEG
PEG(n=14_NH4	PEG
PEG(n=15_NH4	PEG
PEG(n=18_NH4	PEG
PEG(n=19_NH4	PEG
PEG(n=3_H	PEG
PEG(n=3_Na	PEG
PEG(n=3_NH4	PEG
PEG(n=4_H	PEG
PEG(n=4_Na	PEG
PEG(n=4_NH4	PEG
PEG(n=5_H	PEG
PEG(n=5_NH4	PEG
PEG(n=6_H	PEG
PEG(n=6_Na	PEG
PEG(n=6_NH4	PEG
PEG(n=7_H	PEG
PEG(n=7_Na	PEG
PEG(n=7_NH4	PEG
PEG(n=8_H	PEG
PEG(n=8_Na	PEG
PEG(n=8_NH4	PEG
PEG(n=9_H	PEG
PEG(n=9_Na	PEG
PEG(n=9_NH4	PEG
PEtOH(18:1_18:1)	PEtOH
PEtOH(18:1_18:2)	PEtOH
PG(14:0_14:0)	PG
PG(14:0_16:0)	PG
PG(14:0_16:1)	PG
PG(14:0_18:1)	PG
PG(14:1_18:1)	PG
PG(15:0_16:0)	PG
PG(15:0_16:1)	PG
PG(15:0_18:1)	PG
PG(15:1_16:1)	PG
PG(15:1_18:1)	PG
PG(16:0_16:0)	PG
PG(16:0_16:1)	PG
PG(16:0_17:0)	PG
PG(16:0_18:1)	PG
PG(16:0_18:2)	PG
PG(16:0_20:3)	PG
PG(16:0_20:4)	PG
PG(16:0_20:5)	PG
PG(16:1_16:1)	PG
PG(16:1_17:1)	PG
PG(16:1_18:1)	PG
PG(16:1_18:2)	PG
PG(16:1_18:3)	PG
PG(16:1_20:4)	PG
PG(17:0_18:1)	PG
PG(17:1_18:1)	PG
PG(17:1_18:2)	PG
PG(17:1_20:3)	PG
PG(18:0_18:0)	PG
PG(18:0_18:1)	PG
PG(18:0_18:2)	PG
PG(18:0_20:2)	PG
PG(18:0_20:3)	PG
PG(18:0_20:4)	PG
PG(18:0_20:5)	PG
PG(18:1_18:1)	PG
PG(18:1_18:2)	PG
PG(18:1_18:3)	PG
PG(18:1_20:0)	PG
PG(18:1_20:2)	PG
PG(18:1_20:3)	PG
PG(18:1_20:4)	PG
PG(18:1_20:5)	PG
PG(18:1_22:5)	PG
PG(18:1_22:6)	PG
PG(18:2_18:2)	PG
PG(18:2_18:3)	PG
PG(18:2_20:0)	PG
PG(18:2_20:4)	PG
PG(18:2_20:5)	PG
PG(18:2_22:6)	PG
PG(20:0_20:0)	PG
PG(20:2_20:3)	PG
PG(20:2_20:4)	PG
PG(20:3_22:5)	PG
PG(20:3_22:6)	PG
PG(22:5_22:6)	PG
PI(14:0_18:0)	PI
PI(14:1_18:1)	PI
PI(15:1_20:2)	PI
PI(16:0_16:1)	PI
PI(16:0_18:1)	PI
PI(16:0_18:2)	PI
PI(16:0_18:3)	PI
PI(16:0_18:4)	PI
PI(16:0_20:3)	PI
PI(16:0_20:4)	PI
PI(16:0_20:5)	PI
PI(16:1_18:0)	PI
PI(16:1_18:1)	PI
PI(16:1_18:2)	PI
PI(16:1_18:3)	PI
PI(17:0_18:1)	PI
PI(17:0_18:2)	PI
PI(17:0_18:3)	PI
PI(17:0_20:3)	PI
PI(17:0_20:4)	PI
PI(17:0_20:5)	PI
PI(17:0_22:3)	PI
PI(17:1_18:1)	PI
PI(17:1_20:4)	PI
PI(18:0_18:1)	PI
PI(18:0_18:2)	PI
PI(18:0_20:2)	PI
PI(18:0_20:3)	PI
PI(18:0_20:4)	PI
PI(18:0_20:5)	PI
PI(18:0_22:2)	PI
PI(18:0_22:3)	PI
PI(18:0_22:4)	PI
PI(18:0_22:5)	PI
PI(18:0_22:6)	PI
PI(18:1_18:1)	PI
PI(18:1_18:2)	PI
PI(18:1_18:3)	PI
PI(18:1_19:0)	PI
PI(18:1_20:3)	PI
PI(18:1_20:4)	PI
PI(18:1_20:5)	PI
PI(18:1_22:3)	PI
PI(18:1_22:4)	PI
PI(18:1_22:5)	PI
PI(18:1_22:6)	PI
PI(18:2_20:5)	PI
PI(18:2_22:6)	PI
PI(19:0_20:3)	PI
PI(19:0_20:4)	PI
PI(20:0_20:3)	PI
PI(20:3_20:4)	PI
PI(20:4_20:4)	PI
Plasmanyl-LPC(O-16:0)	Plasmanyl-LPC
Plasmanyl-LPC(O-16:1)	Plasmanyl-LPC
Plasmanyl-LPC(O-18:0)	Plasmanyl-LPC
Plasmanyl-LPC(O-18:1)	Plasmanyl-LPC
Plasmanyl-LPC(O-20:0)	Plasmanyl-LPC
Plasmanyl-LPC(O-20:1)	Plasmanyl-LPC
Plasmanyl-LPC(O-22:0)	Plasmanyl-LPC
Plasmanyl-LPC(O-22:1)	Plasmanyl-LPC
Plasmanyl-LPC(O-24:1)	Plasmanyl-LPC
Plasmanyl-LPE(O-16:0)	Plasmanyl-LPE
Plasmanyl-LPE(O-18:0)	Plasmanyl-LPE
Plasmanyl-LPE(O-20:0)	Plasmanyl-LPE
Plasmanyl-PC(O-16:0/12:0)	Plasmanyl-PC
Plasmanyl-PC(O-16:0/14:0)	Plasmanyl-PC
Plasmanyl-PC(O-16:0/15:0)	Plasmanyl-PC
Plasmanyl-PC(O-16:0/16:0)	Plasmanyl-PC
Plasmanyl-PC(O-16:0/16:1)	Plasmanyl-PC
Plasmanyl-PC(O-16:0/18:3)	Plasmanyl-PC
Plasmanyl-PC(O-16:0/20:1)	Plasmanyl-PC
Plasmanyl-PC(O-16:0/20:2)	Plasmanyl-PC
Plasmanyl-PC(O-16:0/20:3)	Plasmanyl-PC
Plasmanyl-PC(O-16:0/20:4)	Plasmanyl-PC
Plasmanyl-PC(O-16:0/20:5)	Plasmanyl-PC
Plasmanyl-PC(O-16:0/22:0)	Plasmanyl-PC
Plasmanyl-PC(O-16:0/22:1)	Plasmanyl-PC
Plasmanyl-PC(O-16:0/22:2)	Plasmanyl-PC
Plasmanyl-PC(O-16:0/22:3)	Plasmanyl-PC
Plasmanyl-PC(O-16:0/22:4)	Plasmanyl-PC
Plasmanyl-PC(O-16:0/24:1)	Plasmanyl-PC
Plasmanyl-PC(O-16:1/14:0)	Plasmanyl-PC
Plasmanyl-PC(O-16:1/14:1)	Plasmanyl-PC
Plasmanyl-PC(O-16:1/15:0)	Plasmanyl-PC
Plasmanyl-PC(O-16:1/16:0)	Plasmanyl-PC
Plasmanyl-PC(O-16:1/16:1)	Plasmanyl-PC
Plasmanyl-PC(O-16:1/17:0)	Plasmanyl-PC
Plasmanyl-PC(O-16:1/17:1)	Plasmanyl-PC
Plasmanyl-PC(O-16:1/18:0)	Plasmanyl-PC
Plasmanyl-PC(O-16:1/18:1)	Plasmanyl-PC
Plasmanyl-PC(O-16:1/18:2)	Plasmanyl-PC
Plasmanyl-PC(O-16:1/18:3)	Plasmanyl-PC
Plasmanyl-PC(O-16:1/20:0)	Plasmanyl-PC
Plasmanyl-PC(O-16:1/20:2)	Plasmanyl-PC
Plasmanyl-PC(O-16:1/20:3)	Plasmanyl-PC
Plasmanyl-PC(O-16:1/20:4)	Plasmanyl-PC
Plasmanyl-PC(O-16:1/20:5)	Plasmanyl-PC
Plasmanyl-PC(O-16:1/22:1)	Plasmanyl-PC
Plasmanyl-PC(O-16:1/22:2)	Plasmanyl-PC
Plasmanyl-PC(O-16:1/22:3)	Plasmanyl-PC
Plasmanyl-PC(O-16:1/22:5)	Plasmanyl-PC
Plasmanyl-PC(O-16:1/24:0)	Plasmanyl-PC
Plasmanyl-PC(O-16:1/24:1)	Plasmanyl-PC
Plasmanyl-PC(O-18:0/15:0)	Plasmanyl-PC
Plasmanyl-PC(O-18:0/16:0)	Plasmanyl-PC
Plasmanyl-PC(O-18:0/17:1)	Plasmanyl-PC
Plasmanyl-PC(O-18:0/18:0)	Plasmanyl-PC
Plasmanyl-PC(O-18:0/18:1)	Plasmanyl-PC
Plasmanyl-PC(O-18:0/20:2)	Plasmanyl-PC
Plasmanyl-PC(O-18:0/20:3)	Plasmanyl-PC
Plasmanyl-PC(O-18:0/20:4)	Plasmanyl-PC
Plasmanyl-PC(O-18:0/22:2)	Plasmanyl-PC
Plasmanyl-PC(O-18:0/22:3)	Plasmanyl-PC
Plasmanyl-PC(O-18:0/22:4)	Plasmanyl-PC
Plasmanyl-PC(O-18:1/15:0)	Plasmanyl-PC
Plasmanyl-PC(O-18:1/16:0)	Plasmanyl-PC
Plasmanyl-PC(O-18:1/16:1)	Plasmanyl-PC
Plasmanyl-PC(O-18:1/18:1)	Plasmanyl-PC
Plasmanyl-PC(O-18:1/18:2)	Plasmanyl-PC
Plasmanyl-PC(O-18:1/18:3)	Plasmanyl-PC
Plasmanyl-PC(O-18:1/20:2)	Plasmanyl-PC
Plasmanyl-PC(O-18:1/20:3)	Plasmanyl-PC
Plasmanyl-PC(O-18:1/20:4)	Plasmanyl-PC
Plasmanyl-PC(O-18:1/20:5)	Plasmanyl-PC
Plasmanyl-PC(O-18:1/22:1)	Plasmanyl-PC
Plasmanyl-PC(O-18:1/22:2)	Plasmanyl-PC
Plasmanyl-PC(O-18:1/22:3)	Plasmanyl-PC
Plasmanyl-PC(O-18:1/22:4)	Plasmanyl-PC
Plasmanyl-PC(O-18:1/22:5)	Plasmanyl-PC
Plasmanyl-PC(O-18:1/22:6)	Plasmanyl-PC
Plasmanyl-PC(O-18:1/24:1)	Plasmanyl-PC
Plasmanyl-PC(O-20:0/20:4)	Plasmanyl-PC
Plasmanyl-PC(O-20:0/22:4)	Plasmanyl-PC
Plasmanyl-PC(O-20:1/20:4)	Plasmanyl-PC
Plasmanyl-PC(O-20:1/22:4)	Plasmanyl-PC
Plasmanyl-PC(O-22:0/20:3)	Plasmanyl-PC
Plasmanyl-PC(O-22:0/20:4)	Plasmanyl-PC
Plasmanyl-PC(O-22:1/20:3)	Plasmanyl-PC
Plasmanyl-PC(O-22:1/20:4)	Plasmanyl-PC
Plasmanyl-PC(O-22:1/20:5)	Plasmanyl-PC
Plasmanyl-PC(O-24:1/18:2)	Plasmanyl-PC
Plasmanyl-PC(O-24:1/20:4)	Plasmanyl-PC
Plasmanyl-PC(O-24:1/22:6)	Plasmanyl-PC
Plasmanyl-PC(O-24:2/18:2)	Plasmanyl-PC
Plasmanyl-PE(O-16:0/14:0)	Plasmanyl-PE
Plasmanyl-PE(O-16:0/16:1)	Plasmanyl-PE
Plasmanyl-PE(O-16:0/18:2)	Plasmanyl-PE
Plasmanyl-PE(O-16:0/20:0)	Plasmanyl-PE
Plasmanyl-PE(O-16:0/22:1)	Plasmanyl-PE
Plasmanyl-PE(O-18:0/14:0)	Plasmanyl-PE
Plasmanyl-PE(O-18:0/16:0)	Plasmanyl-PE
Plasmanyl-PE(O-18:0/16:1)	Plasmanyl-PE
Plasmanyl-PE(O-18:0/17:0)	Plasmanyl-PE
Plasmanyl-PE(O-18:0/18:1)	Plasmanyl-PE
Plasmanyl-PE(O-18:0/18:2)	Plasmanyl-PE
Plasmanyl-PE(O-18:0/20:0)	Plasmanyl-PE
Plasmanyl-PE(O-18:0/20:1)	Plasmanyl-PE
Plasmanyl-PE(O-18:0/20:2)	Plasmanyl-PE
Plasmanyl-PE(O-18:0/20:4)	Plasmanyl-PE
Plasmanyl-PE(O-18:0/22:1)	Plasmanyl-PE
Plasmanyl-PE(O-18:0/22:2)	Plasmanyl-PE
Plasmanyl-PE(O-18:0/24:1)	Plasmanyl-PE
Plasmanyl-PE(O-20:0/16:0)	Plasmanyl-PE
Plasmanyl-PS(O-16:0/16:1)	Plasmanyl-PS
Plasmanyl-PS(O-16:0/20:4)	Plasmanyl-PS
Plasmanyl-PS(O-18:0/14:0)	Plasmanyl-PS
Plasmanyl-PS(O-18:0/16:1)	Plasmanyl-PS
Plasmanyl-PS(O-18:0/18:3)	Plasmanyl-PS
Plasmanyl-PS(O-18:0/20:3)	Plasmanyl-PS
Plasmanyl-PS(O-18:0/20:4)	Plasmanyl-PS
Plasmanyl-PS(O-18:0/20:5)	Plasmanyl-PS
Plasmanyl-PS(O-18:0/22:6)	Plasmanyl-PS
Plasmanyl-PS(O-20:0/18:1)	Plasmanyl-PS
Plasmanyl-PS(O-20:0/20:1)	Plasmanyl-PS
Plasmanyl-PS(O-20:0/20:2)	Plasmanyl-PS
Plasmanyl-PS(O-20:0/20:3)	Plasmanyl-PS
Plasmanyl-PS(O-20:0/20:4)	Plasmanyl-PS
Plasmanyl-PS(O-20:0/20:5)	Plasmanyl-PS
Plasmanyl-PS(O-20:0/22:3)	Plasmanyl-PS
Plasmanyl-PS(O-20:0/22:5)	Plasmanyl-PS
Plasmanyl-PS(O-20:0/22:6)	Plasmanyl-PS
plasmanyl-TG(O-16:0_14:0_14:0)	plasmanyl-TG
plasmanyl-TG(O-16:0_14:0_14:1)	plasmanyl-TG
plasmanyl-TG(O-16:0_14:0_16:0)	plasmanyl-TG
plasmanyl-TG(O-16:0_14:0_16:1)	plasmanyl-TG
plasmanyl-TG(O-16:0_14:0_17:0)	plasmanyl-TG
plasmanyl-TG(O-16:0_14:0_20:5)	plasmanyl-TG
plasmanyl-TG(O-16:0_14:0_22:5)	plasmanyl-TG
plasmanyl-TG(O-16:0_14:0_22:6)	plasmanyl-TG
plasmanyl-TG(O-16:0_15:1_16:1)	plasmanyl-TG
plasmanyl-TG(O-16:0_16:0_17:0)	plasmanyl-TG
plasmanyl-TG(O-16:0_16:0_18:0)	plasmanyl-TG
plasmanyl-TG(O-16:0_16:0_18:1)	plasmanyl-TG
plasmanyl-TG(O-16:0_16:0_18:4)	plasmanyl-TG
plasmanyl-TG(O-16:0_16:0_20:3)	plasmanyl-TG
plasmanyl-TG(O-16:0_16:0_20:4)	plasmanyl-TG
plasmanyl-TG(O-16:0_16:0_20:5)	plasmanyl-TG
plasmanyl-TG(O-16:0_16:0_22:1)	plasmanyl-TG
plasmanyl-TG(O-16:0_16:0_22:3)	plasmanyl-TG
plasmanyl-TG(O-16:0_16:0_22:5)	plasmanyl-TG
plasmanyl-TG(O-16:0_16:0_22:6)	plasmanyl-TG
plasmanyl-TG(O-16:0_16:0_24:1)	plasmanyl-TG
plasmanyl-TG(O-16:0_16:1_18:1)	plasmanyl-TG
plasmanyl-TG(O-16:0_16:1_18:2)	plasmanyl-TG
plasmanyl-TG(O-16:0_16:1_18:3)	plasmanyl-TG
plasmanyl-TG(O-16:0_16:1_20:3)	plasmanyl-TG
plasmanyl-TG(O-16:0_16:1_20:5)	plasmanyl-TG
plasmanyl-TG(O-16:0_16:1_22:5)	plasmanyl-TG
plasmanyl-TG(O-16:0_16:1_22:6)	plasmanyl-TG
plasmanyl-TG(O-16:0_17:0_22:5)	plasmanyl-TG
plasmanyl-TG(O-16:0_17:1_22:5)	plasmanyl-TG
plasmanyl-TG(O-16:0_18:0_19:0)	plasmanyl-TG
plasmanyl-TG(O-16:0_18:0_22:3)	plasmanyl-TG
plasmanyl-TG(O-16:0_18:0_22:5)	plasmanyl-TG
plasmanyl-TG(O-16:0_18:0_24:0)	plasmanyl-TG
plasmanyl-TG(O-16:0_18:1_18:1)	plasmanyl-TG
plasmanyl-TG(O-16:0_18:1_20:2)	plasmanyl-TG
plasmanyl-TG(O-16:0_18:1_20:3)	plasmanyl-TG
plasmanyl-TG(O-16:0_18:1_20:5)	plasmanyl-TG
plasmanyl-TG(O-16:0_18:1_22:2)	plasmanyl-TG
plasmanyl-TG(O-16:0_18:1_22:3)	plasmanyl-TG
plasmanyl-TG(O-16:0_18:1_22:5)	plasmanyl-TG
plasmanyl-TG(O-16:0_18:1_22:6)	plasmanyl-TG
plasmanyl-TG(O-16:0_18:1_23:0)	plasmanyl-TG
plasmanyl-TG(O-16:0_18:1_24:1)	plasmanyl-TG
plasmanyl-TG(O-16:0_18:2_22:5)	plasmanyl-TG
plasmanyl-TG(O-16:0_18:2_22:6)	plasmanyl-TG
plasmanyl-TG(O-16:0_20:1_22:6)	plasmanyl-TG
plasmanyl-TG(O-16:0_20:2_22:5)	plasmanyl-TG
plasmanyl-TG(O-16:0_20:2_24:1)	plasmanyl-TG
plasmanyl-TG(O-16:0_22:0_22:5)	plasmanyl-TG
plasmanyl-TG(O-16:0_22:1_22:5)	plasmanyl-TG
plasmanyl-TG(O-16:0_22:1_24:1)	plasmanyl-TG
plasmanyl-TG(O-16:0_22:2_22:3)	plasmanyl-TG
plasmanyl-TG(O-16:0_22:2_24:1)	plasmanyl-TG
plasmanyl-TG(O-16:0_22:3_22:5)	plasmanyl-TG
plasmanyl-TG(O-16:0_22:3_24:0)	plasmanyl-TG
plasmanyl-TG(O-16:0_22:3_24:1)	plasmanyl-TG
plasmanyl-TG(O-16:0_22:5_24:1)	plasmanyl-TG
plasmanyl-TG(O-16:1_14:0_14:1)	plasmanyl-TG
plasmanyl-TG(O-16:1_14:0_15:0)	plasmanyl-TG
plasmanyl-TG(O-16:1_14:0_16:0)	plasmanyl-TG
plasmanyl-TG(O-16:1_14:0_16:1)	plasmanyl-TG
plasmanyl-TG(O-16:1_14:1_16:1)	plasmanyl-TG
plasmanyl-TG(O-16:1_16:0_16:1)	plasmanyl-TG
plasmanyl-TG(O-16:1_16:1_16:1)	plasmanyl-TG
plasmanyl-TG(O-16:1_16:1_18:2)	plasmanyl-TG
plasmanyl-TG(O-16:1_19:0_22:1)	plasmanyl-TG
plasmanyl-TG(O-16:1_20:3_22:5)	plasmanyl-TG
plasmanyl-TG(O-16:1_24:0_24:0)	plasmanyl-TG
plasmanyl-TG(O-18:0_14:0_16:0)	plasmanyl-TG
plasmanyl-TG(O-18:0_14:1_16:0)	plasmanyl-TG
plasmanyl-TG(O-18:0_15:1_16:1)	plasmanyl-TG
plasmanyl-TG(O-18:0_15:1_18:2)	plasmanyl-TG
plasmanyl-TG(O-18:0_16:0_17:0)	plasmanyl-TG
plasmanyl-TG(O-18:0_16:0_18:0)	plasmanyl-TG
plasmanyl-TG(O-18:0_16:0_18:1)	plasmanyl-TG
plasmanyl-TG(O-18:0_16:0_18:2)	plasmanyl-TG
plasmanyl-TG(O-18:0_16:0_20:0)	plasmanyl-TG
plasmanyl-TG(O-18:0_16:0_20:3)	plasmanyl-TG
plasmanyl-TG(O-18:0_16:0_20:4)	plasmanyl-TG
plasmanyl-TG(O-18:0_16:0_20:5)	plasmanyl-TG
plasmanyl-TG(O-18:0_16:0_22:6)	plasmanyl-TG
plasmanyl-TG(O-18:0_16:0_23:0)	plasmanyl-TG
plasmanyl-TG(O-18:0_16:0_24:1)	plasmanyl-TG
plasmanyl-TG(O-18:0_16:1_16:1)	plasmanyl-TG
plasmanyl-TG(O-18:0_17:0_18:1)	plasmanyl-TG
plasmanyl-TG(O-18:0_17:1_18:0)	plasmanyl-TG
plasmanyl-TG(O-18:0_17:1_18:1)	plasmanyl-TG
plasmanyl-TG(O-18:0_18:0_19:0)	plasmanyl-TG
plasmanyl-TG(O-18:0_18:0_20:0)	plasmanyl-TG
plasmanyl-TG(O-18:0_18:0_22:5)	plasmanyl-TG
plasmanyl-TG(O-18:0_18:1_22:2)	plasmanyl-TG
plasmanyl-TG(O-18:0_18:1_22:5)	plasmanyl-TG
plasmanyl-TG(O-18:0_18:1_24:0)	plasmanyl-TG
plasmanyl-TG(O-18:0_18:1_24:1)	plasmanyl-TG
plasmanyl-TG(O-18:0_18:1_26:0)	plasmanyl-TG
plasmanyl-TG(O-18:0_20:0_24:0)	plasmanyl-TG
plasmanyl-TG(O-18:0_20:3_22:3)	plasmanyl-TG
plasmanyl-TG(O-18:0_22:1_24:1)	plasmanyl-TG
plasmanyl-TG(O-18:0_22:5_24:1)	plasmanyl-TG
plasmanyl-TG(O-18:0_24:1_24:1)	plasmanyl-TG
plasmanyl-TG(O-18:1_14:0_15:0)	plasmanyl-TG
plasmanyl-TG(O-18:1_14:0_16:0)	plasmanyl-TG
plasmanyl-TG(O-18:1_14:0_16:1)	plasmanyl-TG
plasmanyl-TG(O-18:1_14:0_18:4)	plasmanyl-TG
plasmanyl-TG(O-18:1_15:0_16:0)	plasmanyl-TG
plasmanyl-TG(O-18:1_15:0_18:1)	plasmanyl-TG
plasmanyl-TG(O-18:1_15:1_16:1)	plasmanyl-TG
plasmanyl-TG(O-18:1_15:1_18:2)	plasmanyl-TG
plasmanyl-TG(O-18:1_16:0_16:0)	plasmanyl-TG
plasmanyl-TG(O-18:1_16:0_16:1)	plasmanyl-TG
plasmanyl-TG(O-18:1_16:0_17:0)	plasmanyl-TG
plasmanyl-TG(O-18:1_16:0_18:1)	plasmanyl-TG
plasmanyl-TG(O-18:1_16:0_20:1)	plasmanyl-TG
plasmanyl-TG(O-18:1_16:0_21:0)	plasmanyl-TG
plasmanyl-TG(O-18:1_16:0_22:1)	plasmanyl-TG
plasmanyl-TG(O-18:1_16:1_18:1)	plasmanyl-TG
plasmanyl-TG(O-18:1_16:1_18:2)	plasmanyl-TG
plasmanyl-TG(O-18:1_16:1_20:3)	plasmanyl-TG
plasmanyl-TG(O-18:1_16:1_20:5)	plasmanyl-TG
plasmanyl-TG(O-18:1_17:0_22:3)	plasmanyl-TG
plasmanyl-TG(O-18:1_17:1_18:1)	plasmanyl-TG
plasmanyl-TG(O-18:1_17:1_20:0)	plasmanyl-TG
plasmanyl-TG(O-18:1_17:1_22:5)	plasmanyl-TG
plasmanyl-TG(O-18:1_18:1_18:1)	plasmanyl-TG
plasmanyl-TG(O-18:1_18:1_20:3)	plasmanyl-TG
plasmanyl-TG(O-18:1_18:1_22:2)	plasmanyl-TG
plasmanyl-TG(O-18:1_18:1_22:3)	plasmanyl-TG
plasmanyl-TG(O-18:1_18:1_22:5)	plasmanyl-TG
plasmanyl-TG(O-18:1_18:1_22:6)	plasmanyl-TG
plasmanyl-TG(O-18:1_18:1_24:1)	plasmanyl-TG
plasmanyl-TG(O-18:1_20:1_22:5)	plasmanyl-TG
plasmanyl-TG(O-18:1_20:2_22:5)	plasmanyl-TG
plasmanyl-TG(O-18:1_20:3_22:5)	plasmanyl-TG
plasmanyl-TG(O-18:1_22:1_22:3)	plasmanyl-TG
plasmanyl-TG(O-18:1_22:1_22:5)	plasmanyl-TG
plasmanyl-TG(O-18:1_22:1_24:1)	plasmanyl-TG
plasmanyl-TG(O-18:1_22:2_22:3)	plasmanyl-TG
plasmanyl-TG(O-18:1_22:2_22:5)	plasmanyl-TG
plasmanyl-TG(O-18:1_22:2_24:1)	plasmanyl-TG
plasmanyl-TG(O-18:1_22:3_22:5)	plasmanyl-TG
plasmanyl-TG(O-18:1_22:3_24:1)	plasmanyl-TG
plasmanyl-TG(O-18:1_22:5_24:1)	plasmanyl-TG
plasmanyl-TG(O-18:1_24:1_24:1)	plasmanyl-TG
plasmanyl-TG(O-20:0_16:0_18:2)	plasmanyl-TG
plasmanyl-TG(O-20:0_16:0_24:0)	plasmanyl-TG
plasmanyl-TG(O-20:0_17:1_18:1)	plasmanyl-TG
plasmanyl-TG(O-20:0_20:3_20:3)	plasmanyl-TG
plasmanyl-TG(O-20:0_22:3_22:3)	plasmanyl-TG
plasmanyl-TG(O-20:1_14:0_14:0)	plasmanyl-TG
plasmanyl-TG(O-20:1_16:0_20:3)	plasmanyl-TG
plasmanyl-TG(O-20:1_18:1_22:2)	plasmanyl-TG
plasmanyl-TG(O-20:1_18:1_22:5)	plasmanyl-TG
plasmanyl-TG(O-20:1_18:1_24:0)	plasmanyl-TG
plasmanyl-TG(O-20:1_20:2_24:1)	plasmanyl-TG
Plasmenyl-LPC(P-16:0)	Plasmenyl-LPC
Plasmenyl-LPC(P-18:0)	Plasmenyl-LPC
Plasmenyl-LPC(P-18:1)	Plasmenyl-LPC
Plasmenyl-LPE(P-16:0)	Plasmenyl-LPE
Plasmenyl-LPE(P-16:1)	Plasmenyl-LPE
Plasmenyl-LPE(P-18:0)	Plasmenyl-LPE
Plasmenyl-LPE(P-18:1)	Plasmenyl-LPE
Plasmenyl-LPE(P-20:0)	Plasmenyl-LPE
Plasmenyl-LPE(P-20:1)	Plasmenyl-LPE
Plasmenyl-LPE(P-22:0)	Plasmenyl-LPE
Plasmenyl-LPE(P-24:1)	Plasmenyl-LPE
Plasmenyl-PC(P-16:0/14:0)	Plasmenyl-PC
Plasmenyl-PC(P-16:0/14:1)	Plasmenyl-PC
Plasmenyl-PC(P-16:0/16:0)	Plasmenyl-PC
Plasmenyl-PC(P-16:0/16:1)	Plasmenyl-PC
Plasmenyl-PC(P-16:0/18:1)	Plasmenyl-PC
Plasmenyl-PC(P-16:0/18:2)	Plasmenyl-PC
Plasmenyl-PC(P-16:0/18:3)	Plasmenyl-PC
Plasmenyl-PC(P-16:0/20:4)	Plasmenyl-PC
Plasmenyl-PC(P-16:0/22:6)	Plasmenyl-PC
Plasmenyl-PC(P-16:0/24:1)	Plasmenyl-PC
Plasmenyl-PC(P-16:1/14:0)	Plasmenyl-PC
Plasmenyl-PC(P-16:1/16:0)	Plasmenyl-PC
Plasmenyl-PC(P-16:1/16:1)	Plasmenyl-PC
Plasmenyl-PC(P-16:1/17:0)	Plasmenyl-PC
Plasmenyl-PC(P-16:1/18:0)	Plasmenyl-PC
Plasmenyl-PC(P-16:1/18:2)	Plasmenyl-PC
Plasmenyl-PC(P-16:1/19:0)	Plasmenyl-PC
Plasmenyl-PC(P-16:1/20:3)	Plasmenyl-PC
Plasmenyl-PC(P-16:1/20:5)	Plasmenyl-PC
Plasmenyl-PC(P-16:1/21:0)	Plasmenyl-PC
Plasmenyl-PC(P-16:1/22:1)	Plasmenyl-PC
Plasmenyl-PC(P-16:1/22:6)	Plasmenyl-PC
Plasmenyl-PC(P-18:0/16:0)	Plasmenyl-PC
Plasmenyl-PC(P-18:0/18:1)	Plasmenyl-PC
Plasmenyl-PC(P-18:0/20:3)	Plasmenyl-PC
Plasmenyl-PC(P-18:0/20:4)	Plasmenyl-PC
Plasmenyl-PC(P-18:1/18:1)	Plasmenyl-PC
Plasmenyl-PC(P-18:1/18:2)	Plasmenyl-PC
Plasmenyl-PC(P-18:1/19:0)	Plasmenyl-PC
Plasmenyl-PC(P-18:1/20:3)	Plasmenyl-PC
Plasmenyl-PC(P-18:1/20:4)	Plasmenyl-PC
Plasmenyl-PC(P-18:1/20:5)	Plasmenyl-PC
Plasmenyl-PC(P-18:1/22:1)	Plasmenyl-PC
Plasmenyl-PC(P-18:1/22:2)	Plasmenyl-PC
Plasmenyl-PC(P-18:1/22:5)	Plasmenyl-PC
Plasmenyl-PC(P-18:1/22:6)	Plasmenyl-PC
Plasmenyl-PC(P-18:1/24:1)	Plasmenyl-PC
Plasmenyl-PC(P-20:1/17:1)	Plasmenyl-PC
Plasmenyl-PC(P-22:1/20:4)	Plasmenyl-PC
Plasmenyl-PE(P-16:0/14:0)	Plasmenyl-PE
Plasmenyl-PE(P-16:0/14:1)	Plasmenyl-PE
Plasmenyl-PE(P-16:0/15:0)	Plasmenyl-PE
Plasmenyl-PE(P-16:0/15:1)	Plasmenyl-PE
Plasmenyl-PE(P-16:0/16:0)	Plasmenyl-PE
Plasmenyl-PE(P-16:0/16:1)	Plasmenyl-PE
Plasmenyl-PE(P-16:0/17:1)	Plasmenyl-PE
Plasmenyl-PE(P-16:0/18:1)	Plasmenyl-PE
Plasmenyl-PE(P-16:0/18:2)	Plasmenyl-PE
Plasmenyl-PE(P-16:0/18:3)	Plasmenyl-PE
Plasmenyl-PE(P-16:0/18:4)	Plasmenyl-PE
Plasmenyl-PE(P-16:0/19:0)	Plasmenyl-PE
Plasmenyl-PE(P-16:0/20:0)	Plasmenyl-PE
Plasmenyl-PE(P-16:0/20:2)	Plasmenyl-PE
Plasmenyl-PE(P-16:0/20:3)	Plasmenyl-PE
Plasmenyl-PE(P-16:0/20:4)	Plasmenyl-PE
Plasmenyl-PE(P-16:0/20:5)	Plasmenyl-PE
Plasmenyl-PE(P-16:0/22:1)	Plasmenyl-PE
Plasmenyl-PE(P-16:0/22:2)	Plasmenyl-PE
Plasmenyl-PE(P-16:0/22:3)	Plasmenyl-PE
Plasmenyl-PE(P-16:0/22:6)	Plasmenyl-PE
Plasmenyl-PE(P-16:1/14:0)	Plasmenyl-PE
Plasmenyl-PE(P-16:1/16:1)	Plasmenyl-PE
Plasmenyl-PE(P-16:1/18:3)	Plasmenyl-PE
Plasmenyl-PE(P-16:1/20:4)	Plasmenyl-PE
Plasmenyl-PE(P-16:1/20:5)	Plasmenyl-PE
Plasmenyl-PE(P-16:1/22:5)	Plasmenyl-PE
Plasmenyl-PE(P-16:1/22:6)	Plasmenyl-PE
Plasmenyl-PE(P-18:0/14:0)	Plasmenyl-PE
Plasmenyl-PE(P-18:0/15:0)	Plasmenyl-PE
Plasmenyl-PE(P-18:0/16:0)	Plasmenyl-PE
Plasmenyl-PE(P-18:0/16:1)	Plasmenyl-PE
Plasmenyl-PE(P-18:0/17:0)	Plasmenyl-PE
Plasmenyl-PE(P-18:0/17:1)	Plasmenyl-PE
Plasmenyl-PE(P-18:0/18:1)	Plasmenyl-PE
Plasmenyl-PE(P-18:0/18:2)	Plasmenyl-PE
Plasmenyl-PE(P-18:0/20:0)	Plasmenyl-PE
Plasmenyl-PE(P-18:0/20:1)	Plasmenyl-PE
Plasmenyl-PE(P-18:0/20:2)	Plasmenyl-PE
Plasmenyl-PE(P-18:0/20:3)	Plasmenyl-PE
Plasmenyl-PE(P-18:0/20:4)	Plasmenyl-PE
Plasmenyl-PE(P-18:0/20:5)	Plasmenyl-PE
Plasmenyl-PE(P-18:0/22:1)	Plasmenyl-PE
Plasmenyl-PE(P-18:0/22:2)	Plasmenyl-PE
Plasmenyl-PE(P-18:0/22:3)	Plasmenyl-PE
Plasmenyl-PE(P-18:0/22:4)	Plasmenyl-PE
Plasmenyl-PE(P-18:0/22:5)	Plasmenyl-PE
Plasmenyl-PE(P-18:0/22:6)	Plasmenyl-PE
Plasmenyl-PE(P-18:1/14:1)	Plasmenyl-PE
Plasmenyl-PE(P-18:1/15:1)	Plasmenyl-PE
Plasmenyl-PE(P-18:1/16:1)	Plasmenyl-PE
Plasmenyl-PE(P-18:1/17:0)	Plasmenyl-PE
Plasmenyl-PE(P-18:1/17:1)	Plasmenyl-PE
Plasmenyl-PE(P-18:1/17:2)	Plasmenyl-PE
Plasmenyl-PE(P-18:1/18:1)	Plasmenyl-PE
Plasmenyl-PE(P-18:1/18:3)	Plasmenyl-PE
Plasmenyl-PE(P-18:1/20:1)	Plasmenyl-PE
Plasmenyl-PE(P-18:1/20:3)	Plasmenyl-PE
Plasmenyl-PE(P-18:1/20:4)	Plasmenyl-PE
Plasmenyl-PE(P-18:1/20:5)	Plasmenyl-PE
Plasmenyl-PE(P-18:1/21:0)	Plasmenyl-PE
Plasmenyl-PE(P-18:1/22:1)	Plasmenyl-PE
Plasmenyl-PE(P-18:1/22:2)	Plasmenyl-PE
Plasmenyl-PE(P-18:1/22:3)	Plasmenyl-PE
Plasmenyl-PE(P-18:1/22:4)	Plasmenyl-PE
Plasmenyl-PE(P-18:1/22:5)	Plasmenyl-PE
Plasmenyl-PE(P-18:1/22:6)	Plasmenyl-PE
Plasmenyl-PE(P-18:1/24:1)	Plasmenyl-PE
Plasmenyl-PE(P-20:0/16:0)	Plasmenyl-PE
Plasmenyl-PE(P-20:0/16:1)	Plasmenyl-PE
Plasmenyl-PE(P-20:0/20:3)	Plasmenyl-PE
Plasmenyl-PE(P-20:0/20:4)	Plasmenyl-PE
Plasmenyl-PE(P-20:0/22:4)	Plasmenyl-PE
Plasmenyl-PE(P-20:1/22:2)	Plasmenyl-PE
Plasmenyl-PE(P-20:1/22:3)	Plasmenyl-PE
Plasmenyl-PE(P-20:1/22:5)	Plasmenyl-PE
Plasmenyl-PE(P-20:1/22:6)	Plasmenyl-PE
Plasmenyl-PS(P-16:0/16:0)	Plasmenyl-PS
Plasmenyl-PS(P-16:0/16:1)	Plasmenyl-PS
Plasmenyl-PS(P-16:0/18:1)	Plasmenyl-PS
Plasmenyl-PS(P-16:0/18:4)	Plasmenyl-PS
Plasmenyl-PS(P-16:0/20:2)	Plasmenyl-PS
Plasmenyl-PS(P-16:0/20:3)	Plasmenyl-PS
Plasmenyl-PS(P-16:0/20:4)	Plasmenyl-PS
Plasmenyl-PS(P-16:0/22:3)	Plasmenyl-PS
Plasmenyl-PS(P-16:1/14:0)	Plasmenyl-PS
Plasmenyl-PS(P-16:1/16:0)	Plasmenyl-PS
Plasmenyl-PS(P-16:1/16:1)	Plasmenyl-PS
Plasmenyl-PS(P-16:1/17:0)	Plasmenyl-PS
Plasmenyl-PS(P-16:1/17:1)	Plasmenyl-PS
Plasmenyl-PS(P-16:1/18:1)	Plasmenyl-PS
Plasmenyl-PS(P-16:1/18:2)	Plasmenyl-PS
Plasmenyl-PS(P-16:1/20:4)	Plasmenyl-PS
Plasmenyl-PS(P-16:1/24:1)	Plasmenyl-PS
Plasmenyl-PS(P-18:0/14:0)	Plasmenyl-PS
Plasmenyl-PS(P-18:0/15:0)	Plasmenyl-PS
Plasmenyl-PS(P-18:0/16:1)	Plasmenyl-PS
Plasmenyl-PS(P-18:0/17:1)	Plasmenyl-PS
Plasmenyl-PS(P-18:0/18:1)	Plasmenyl-PS
Plasmenyl-PS(P-18:0/18:2)	Plasmenyl-PS
Plasmenyl-PS(P-18:0/18:3)	Plasmenyl-PS
Plasmenyl-PS(P-18:0/20:1)	Plasmenyl-PS
Plasmenyl-PS(P-18:0/20:2)	Plasmenyl-PS
Plasmenyl-PS(P-18:0/20:3)	Plasmenyl-PS
Plasmenyl-PS(P-18:0/20:4)	Plasmenyl-PS
Plasmenyl-PS(P-18:0/20:5)	Plasmenyl-PS
Plasmenyl-PS(P-18:0/22:1)	Plasmenyl-PS
Plasmenyl-PS(P-18:0/22:2)	Plasmenyl-PS
Plasmenyl-PS(P-18:0/22:3)	Plasmenyl-PS
Plasmenyl-PS(P-18:0/22:4)	Plasmenyl-PS
Plasmenyl-PS(P-18:0/22:5)	Plasmenyl-PS
Plasmenyl-PS(P-18:1/15:0)	Plasmenyl-PS
Plasmenyl-PS(P-18:1/16:1)	Plasmenyl-PS
Plasmenyl-PS(P-18:1/17:0)	Plasmenyl-PS
Plasmenyl-PS(P-18:1/17:1)	Plasmenyl-PS
Plasmenyl-PS(P-18:1/18:1)	Plasmenyl-PS
Plasmenyl-PS(P-18:1/18:2)	Plasmenyl-PS
Plasmenyl-PS(P-18:1/18:3)	Plasmenyl-PS
Plasmenyl-PS(P-18:1/20:3)	Plasmenyl-PS
Plasmenyl-PS(P-18:1/20:4)	Plasmenyl-PS
Plasmenyl-PS(P-18:1/20:5)	Plasmenyl-PS
Plasmenyl-PS(P-18:1/22:0)	Plasmenyl-PS
Plasmenyl-PS(P-18:1/22:3)	Plasmenyl-PS
Plasmenyl-PS(P-18:1/22:5)	Plasmenyl-PS
Plasmenyl-PS(P-20:0/16:0)	Plasmenyl-PS
Plasmenyl-PS(P-20:0/17:1)	Plasmenyl-PS
Plasmenyl-PS(P-20:0/18:0)	Plasmenyl-PS
Plasmenyl-PS(P-20:0/18:1)	Plasmenyl-PS
Plasmenyl-PS(P-20:0/18:2)	Plasmenyl-PS
Plasmenyl-PS(P-20:0/18:3)	Plasmenyl-PS
Plasmenyl-PS(P-20:0/20:1)	Plasmenyl-PS
Plasmenyl-PS(P-20:0/20:2)	Plasmenyl-PS
Plasmenyl-PS(P-20:0/20:3)	Plasmenyl-PS
Plasmenyl-PS(P-20:0/20:4)	Plasmenyl-PS
Plasmenyl-PS(P-20:0/22:2)	Plasmenyl-PS
Plasmenyl-PS(P-20:0/22:3)	Plasmenyl-PS
Plasmenyl-PS(P-20:0/22:5)	Plasmenyl-PS
Plasmenyl-PS(P-20:1/17:1)	Plasmenyl-PS
Plasmenyl-PS(P-20:1/18:1)	Plasmenyl-PS
Plasmenyl-PS(P-20:1/18:2)	Plasmenyl-PS
Plasmenyl-PS(P-20:1/20:2)	Plasmenyl-PS
Plasmenyl-PS(P-20:1/20:3)	Plasmenyl-PS
Plasmenyl-PS(P-20:1/20:4)	Plasmenyl-PS
Plasmenyl-PS(P-20:1/20:5)	Plasmenyl-PS
Plasmenyl-PS(P-20:1/22:1)	Plasmenyl-PS
Plasmenyl-PS(P-20:1/22:4)	Plasmenyl-PS
Plasmenyl-PS(P-20:1/22:5)	Plasmenyl-PS
plasmenyl-TG(P-16:0_16:1_20:3)	plasmenyl-TG
plasmenyl-TG(P-16:1_14:0_16:0)	plasmenyl-TG
plasmenyl-TG(P-16:1_14:0_16:1)	plasmenyl-TG
plasmenyl-TG(P-16:1_16:0_18:0)	plasmenyl-TG
plasmenyl-TG(P-16:1_16:0_18:1)	plasmenyl-TG
plasmenyl-TG(P-16:1_16:1_16:1)	plasmenyl-TG
plasmenyl-TG(P-18:1_14:0_16:1)	plasmenyl-TG
plasmenyl-TG(P-18:1_17:0_18:1)	plasmenyl-TG
plasmenyl-TG(P-18:1_22:3_22:3)	plasmenyl-TG
plasmenyl-TG(P-18:1_24:1_24:1)	plasmenyl-TG
plasmenyl-TG(P-20:1_14:1_14:1)	plasmenyl-TG
plasmenyl-TG(P-20:1_16:0_16:0)	plasmenyl-TG
PS(14:0_22:1)	PS
PS(16:0_16:1)	PS
PS(16:0_18:1)	PS
PS(16:0_18:3)	PS
PS(16:0_20:0)	PS
PS(16:0_20:1)	PS
PS(16:0_20:4)	PS
PS(16:0_20:5)	PS
PS(16:0_22:6)	PS
PS(16:1_16:1)	PS
PS(16:1_18:0)	PS
PS(16:1_18:1)	PS
PS(16:1_18:2)	PS
PS(16:1_18:3)	PS
PS(16:1_20:0)	PS
PS(16:1_22:0)	PS
PS(16:1_24:0)	PS
PS(17:0_20:3)	PS
PS(17:0_20:4)	PS
PS(17:0_20:5)	PS
PS(17:0_22:4)	PS
PS(17:0_22:5)	PS
PS(17:0_22:6)	PS
PS(17:1_18:1)	PS
PS(17:1_18:2)	PS
PS(17:1_24:1)	PS
PS(18:0_18:1)	PS
PS(18:0_18:2)	PS
PS(18:0_18:3)	PS
PS(18:0_18:4)	PS
PS(18:0_20:0)	PS
PS(18:0_20:1)	PS
PS(18:0_20:2)	PS
PS(18:0_20:3)	PS
PS(18:0_20:4)	PS
PS(18:0_20:5)	PS
PS(18:0_22:1)	PS
PS(18:0_22:2)	PS
PS(18:0_22:3)	PS
PS(18:0_22:4)	PS
PS(18:0_22:5)	PS
PS(18:0_22:6)	PS
PS(18:1_18:1)	PS
PS(18:1_18:2)	PS
PS(18:1_18:3)	PS
PS(18:1_19:0)	PS
PS(18:1_20:0)	PS
PS(18:1_20:1)	PS
PS(18:1_20:2)	PS
PS(18:1_20:3)	PS
PS(18:1_20:4)	PS
PS(18:1_20:5)	PS
PS(18:1_21:0)	PS
PS(18:1_22:0)	PS
PS(18:1_22:1)	PS
PS(18:1_22:2)	PS
PS(18:1_22:3)	PS
PS(18:1_22:4)	PS
PS(18:1_22:5)	PS
PS(18:1_22:6)	PS
PS(18:1_23:0)	PS
PS(18:1_24:0)	PS
PS(18:1_24:1)	PS
PS(18:1_25:0)	PS
PS(18:1_26:0)	PS
PS(18:2_20:1)	PS
PS(18:2_24:0)	PS
PS(18:2_24:1)	PS
PS(19:0_20:3)	PS
PS(19:0_22:1)	PS
PS(20:0_20:3)	PS
PS(20:1_20:5)	PS
PS(20:1_22:3)	PS
PS(20:1_22:4)	PS
PS(20:2_20:2)	PS
SM(d16:0/18:1)	SM
SM(d16:1/18:2)	SM
SM(d17:1/16:0)	SM
SM(d18:0/18:0)	SM
SM(d18:1/16:0)	SM
SM(d18:1/18:0)	SM
SM(d18:1/18:1)	SM
SM(d18:1/22:3)	SM
SM(d18:2/16:0)	SM
SM(d18:2/18:0)	SM
SM(d18:2/18:2)	SM
SM(d18:2/24:1)	SM
SM(d19:0/14:0)	SM
SM(d20:1/22:3)	SM
SM(d21:0/18:1)	SM
SM(d21:0/22:1)	SM
SM(d23:0/20:3)	SM
So(d16:1)	So(d)
So(d18:0)	So(d)
So(d18:1)	So(d)
TG(10:0_14:1_16:1)	TG
TG(10:0_15:0_16:0)	TG
TG(10:0_15:0_18:1)	TG
TG(10:0_16:0_16:1)	TG
TG(10:0_16:0_18:2)	TG
TG(12:0_12:0_12:0)	TG
TG(12:0_12:0_14:0)	TG
TG(12:0_12:0_18:3)	TG
TG(12:0_14:0_16:0)	TG
TG(12:0_15:0_16:0)	TG
TG(12:0_15:1_18:1)	TG
TG(12:0_16:0_18:2)	TG
TG(12:0_18:2_18:3)	TG
TG(14:0_14:0_14:1)	TG
TG(14:0_14:0_15:0)	TG
TG(14:0_14:0_15:1)	TG
TG(14:0_14:0_16:0)	TG
TG(14:0_14:0_16:1)	TG
TG(14:0_14:0_20:5)	TG
TG(14:0_14:0_22:6)	TG
TG(14:0_14:1_16:0)	TG
TG(14:0_14:1_18:2)	TG
TG(14:0_15:0_16:0)	TG
TG(14:0_15:0_16:1)	TG
TG(14:0_15:0_18:1)	TG
TG(14:0_15:0_18:2)	TG
TG(14:0_15:0_18:3)	TG
TG(14:0_16:0_16:0)	TG
TG(14:0_16:0_16:1)	TG
TG(14:0_16:0_17:0)	TG
TG(14:0_16:0_17:1)	TG
TG(14:0_16:0_18:0)	TG
TG(14:0_16:0_18:1)	TG
TG(14:0_16:0_18:3)	TG
TG(14:0_16:0_20:4)	TG
TG(14:0_16:0_20:5)	TG
TG(14:0_16:0_22:6)	TG
TG(14:0_16:1_18:1)	TG
TG(14:0_16:1_18:3)	TG
TG(14:0_16:1_22:6)	TG
TG(14:0_17:1_18:1)	TG
TG(14:0_18:1_18:2)	TG
TG(14:1_14:1_16:0)	TG
TG(14:1_14:1_16:1)	TG
TG(14:1_15:0_18:2)	TG
TG(14:1_16:0_16:1)	TG
TG(14:1_16:0_18:2)	TG
TG(14:1_16:0_18:3)	TG
TG(14:1_16:1_18:1)	TG
TG(14:1_17:1_18:2)	TG
TG(14:1_18:1_18:1)	TG
TG(15:0_15:0_17:0)	TG
TG(15:0_16:0_16:0)	TG
TG(15:0_16:0_18:0)	TG
TG(15:0_16:0_18:1)	TG
TG(15:0_16:0_18:2)	TG
TG(15:0_16:0_18:3)	TG
TG(15:0_16:1_18:2)	TG
TG(15:0_16:1_18:3)	TG
TG(15:0_17:0_17:0)	TG
TG(15:0_17:0_17:1)	TG
TG(15:0_17:1_17:1)	TG
TG(15:0_18:1_22:6)	TG
TG(15:0_18:2_18:2)	TG
TG(15:0_18:2_20:4)	TG
TG(15:1_16:0_16:1)	TG
TG(15:1_16:0_20:4)	TG
TG(15:1_18:1_18:2)	TG
TG(16:0_16:0_16:0)	TG
TG(16:0_16:0_16:1)	TG
TG(16:0_16:0_17:0)	TG
TG(16:0_16:0_18:0)	TG
TG(16:0_16:0_18:1)	TG
TG(16:0_16:0_18:2)	TG
TG(16:0_16:0_18:4)	TG
TG(16:0_16:0_20:5)	TG
TG(16:0_16:0_22:6)	TG
TG(16:0_16:0_24:0)	TG
TG(16:0_16:1_16:1)	TG
TG(16:0_16:1_17:1)	TG
TG(16:0_16:1_18:1)	TG
TG(16:0_16:1_18:2)	TG
TG(16:0_16:1_18:3)	TG
TG(16:0_16:1_18:4)	TG
TG(16:0_16:1_20:5)	TG
TG(16:0_16:1_8:0)	TG
TG(16:0_17:0_18:0)	TG
TG(16:0_17:0_18:1)	TG
TG(16:0_17:0_22:5)	TG
TG(16:0_17:1_18:1)	TG
TG(16:0_17:1_24:1)	TG
TG(16:0_18:0_18:0)	TG
TG(16:0_18:0_18:1)	TG
TG(16:0_18:0_19:0)	TG
TG(16:0_18:0_20:0)	TG
TG(16:0_18:0_20:3)	TG
TG(16:0_18:0_22:6)	TG
TG(16:0_18:0_23:0)	TG
TG(16:0_18:0_24:0)	TG
TG(16:0_18:0_25:0)	TG
TG(16:0_18:1_18:1)	TG
TG(16:0_18:1_18:2)	TG
TG(16:0_18:1_18:3)	TG
TG(16:0_18:1_20:2)	TG
TG(16:0_18:1_20:3)	TG
TG(16:0_18:1_20:4)	TG
TG(16:0_18:1_22:0)	TG
TG(16:0_18:1_22:3)	TG
TG(16:0_18:1_22:5)	TG
TG(16:0_18:1_22:6)	TG
TG(16:0_18:1_23:0)	TG
TG(16:0_18:1_24:0)	TG
TG(16:0_18:1_24:1)	TG
TG(16:0_18:1_25:0)	TG
TG(16:0_18:1_26:0)	TG
TG(16:0_18:1_8:0)	TG
TG(16:0_18:2_18:3)	TG
TG(16:0_18:2_20:4)	TG
TG(16:0_18:2_8:0)	TG
TG(16:0_18:3_22:6)	TG
TG(16:0_20:4_22:6)	TG
TG(16:0_20:5_22:6)	TG
TG(16:0_22:4_22:5)	TG
TG(16:0_22:4_22:6)	TG
TG(16:0_24:1_26:0)	TG
TG(16:1_16:1_17:1)	TG
TG(16:1_16:1_18:1)	TG
TG(16:1_16:1_20:5)	TG
TG(16:1_16:1_22:6)	TG
TG(16:1_17:1_18:1)	TG
TG(16:1_18:1_18:1)	TG
TG(16:1_18:1_18:2)	TG
TG(16:1_18:1_18:4)	TG
TG(16:1_18:1_20:1)	TG
TG(16:1_18:1_22:6)	TG
TG(16:1_18:2_20:4)	TG
TG(16:1_18:2_8:0)	TG
TG(16:1_20:4_20:4)	TG
TG(17:0_17:0_17:1)	TG
TG(17:0_17:1_17:1)	TG
TG(17:0_18:0_18:1)	TG
TG(17:0_18:1_18:1)	TG
TG(17:0_18:1_18:2)	TG
TG(17:0_18:1_18:3)	TG
TG(17:0_18:1_20:3)	TG
TG(17:0_18:1_20:4)	TG
TG(17:0_18:1_22:4)	TG
TG(17:0_18:1_22:5)	TG
TG(17:0_18:1_24:1)	TG
TG(17:0_18:2_18:3)	TG
TG(17:1_17:1_17:1)	TG
TG(17:1_17:1_17:2)	TG
TG(17:1_17:1_18:0)	TG
TG(17:1_18:1_18:1)	TG
TG(17:1_18:1_18:2)	TG
TG(17:1_18:1_20:1)	TG
TG(17:1_18:1_20:2)	TG
TG(17:1_18:1_20:3)	TG
TG(17:1_18:1_20:4)	TG
TG(17:1_18:1_20:5)	TG
TG(17:1_18:1_22:1)	TG
TG(17:1_18:1_22:2)	TG
TG(17:1_18:1_22:3)	TG
TG(17:1_18:1_22:5)	TG
TG(17:1_18:1_24:1)	TG
TG(17:1_18:2_18:2)	TG
TG(17:1_18:2_18:3)	TG
TG(17:1_20:1_24:0)	TG
TG(17:2_17:2_19:0)	TG
TG(18:0_18:0_18:1)	TG
TG(18:0_18:0_20:3)	TG
TG(18:0_18:0_22:5)	TG
TG(18:0_18:0_22:6)	TG
TG(18:0_18:0_24:0)	TG
TG(18:0_18:0_25:0)	TG
TG(18:0_18:0_26:0)	TG
TG(18:0_18:1_18:1)	TG
TG(18:0_18:1_18:2)	TG
TG(18:0_18:1_19:0)	TG
TG(18:0_18:1_20:1)	TG
TG(18:0_18:1_20:3)	TG
TG(18:0_18:1_20:4)	TG
TG(18:0_18:1_20:5)	TG
TG(18:0_18:1_22:2)	TG
TG(18:0_18:1_22:3)	TG
TG(18:0_18:1_22:6)	TG
TG(18:0_18:1_25:0)	TG
TG(18:0_18:1_26:0)	TG
TG(18:0_20:2_20:3)	TG
TG(18:0_20:2_24:1)	TG
TG(18:0_20:3_20:3)	TG
TG(18:0_20:3_22:3)	TG
TG(18:0_20:3_24:1)	TG
TG(18:0_22:3_24:1)	TG
TG(18:0_23:0_23:0)	TG
TG(18:1_18:1_18:1)	TG
TG(18:1_18:1_18:2)	TG
TG(18:1_18:1_19:0)	TG
TG(18:1_18:1_20:1)	TG
TG(18:1_18:1_20:3)	TG
TG(18:1_18:1_22:3)	TG
TG(18:1_18:1_22:5)	TG
TG(18:1_18:1_22:6)	TG
TG(18:1_18:1_24:0)	TG
TG(18:1_18:1_24:1)	TG
TG(18:1_18:1_26:0)	TG
TG(18:1_18:2_18:2)	TG
TG(18:1_18:2_18:3)	TG
TG(18:1_18:2_20:4)	TG
TG(18:1_18:2_22:6)	TG
TG(18:1_20:1_26:0)	TG
TG(18:1_20:2_20:3)	TG
TG(18:1_20:2_22:1)	TG
TG(18:1_20:2_22:3)	TG
TG(18:1_20:2_22:6)	TG
TG(18:1_20:2_24:1)	TG
TG(18:1_20:3_20:4)	TG
TG(18:1_20:4_20:5)	TG
TG(18:1_20:4_22:5)	TG
TG(18:1_24:0_24:1)	TG
TG(18:1_24:1_24:1)	TG
TG(18:2_20:0_20:0)	TG
TG(18:2_20:3_20:4)	TG
TG(20:4_20:4_20:4)	TG
TG(21:0_21:0_21:0)	TG

## Sheet: ANOVA Ang 10 nM
Lipid	FC	log2(FC)	raw.pval	#NAME?
So(d16:1)	2.9255	1.5487	0.00047876	3.3199
PEG(n=4_Na	2.9118	1.5419	0.0014605	2.8355
Cer-AP(t18:0/24:0)	2.2605	1.1766	0.021373	1.6701
PEG(n=13_H	0.32977	-1.6005	0.031071	1.5076
OxPC(16:0_20:5(2O))	2.3072	1.2061	0.034621	1.4607
OxLPC(22:5(OH))	0.028108	-5.1529	0.038012	1.4201
PE(20:5_20:5)	0.13351	-2.905	0.04805	1.3183
PE(18:1_26:0)	0.35736	-1.4846	0.048984	1.3099

## Sheet: ANOVA Ang 100 nM
Lipid	FC	log2(FC)	raw.pval	#NAME?
So(d16:1)	4.0504	2.0181	0.00036768	3.4345
PEG(n=4_Na	3.4399	1.7824	0.0028145	2.5506
PEG(n=3_NH4	2.3149	1.211	0.0070978	2.1489
OxPC(16:1_20:4(Ke))	2.1404	1.0979	0.009495	2.0225
PE(17:1_22:5)	0.30632	-1.7069	0.013167	1.8805
TG(18:0_18:1_22:6)	2.0612	1.0435	0.018671	1.7288
PS(19:0_22:1)	0.38738	-1.3682	0.022789	1.6423
Plasmanyl-PS(O-18:0/16:1)	0.49523	-1.0138	0.02585	1.5875
